# Supplementary material for: (E)-3-(4-Methyl­phen­yl)-1-(1,3-thia­zol-2-yl)prop-2-en-1-one
Source: Acta Crystallogr Sect E Struct Rep Online. 2012 May 26;68(Pt 6):o1875. doi: 10.1107/S1600536812019575 (PMC3379438; doi:10.1107/S1600536812019575)
Supplement: Supplementary file 2 [file e-68-o1875-Isup2.hkl]

# 
# h,k,l, Fc-squared, Fo-squared, sigma(Fo-squared) and status flag 
# 
data_I
_shelx_title ' SSMANNA in P2(1)/c' 
_shelx_refln_list_code          4 
_shelx_F_calc_maximum      182.21 
_exptl_crystal_F_000       480.00 
_reflns_d_resolution_high  0.7505 
 
loop_ 
 _symmetry_equiv_pos_as_xyz 
 'x, y, z' 
 '-x, y+1/2, -z+1/2' 
 '-x, -y, -z' 
 'x, -y-1/2, z-1/2' 
 
_cell_length_a    13.9486 
_cell_length_b    11.1773 
_cell_length_c     7.4579 
_cell_angle_alpha  90.000 
_cell_angle_beta  102.061 
_cell_angle_gamma  90.000 
 
_shelx_F_squared_multiplier     1.000 
 
loop_ 
 _refln_index_h 
 _refln_index_k 
 _refln_index_l 
 _refln_F_squared_calc 
 _refln_F_squared_meas 
 _refln_F_squared_sigma 
 _refln_observed_status 
   1   0   0      235.12      219.35     11.32 o 
   2   0   0     3418.21     3133.78     36.60 o 
   3   0   0       77.86       62.11      1.24 o 
   4   0   0      956.75      930.09     10.02 o 
   5   0   0     2912.41     2856.13     29.52 o 
   6   0   0     5528.67     5468.14     52.21 o 
   7   0   0      430.13      371.39      4.44 o 
   8   0   0      408.45      404.72      5.27 o 
   9   0   0      355.45      345.00      5.59 o 
  10   0   0       12.13       14.13      1.14 o 
  11   0   0      515.25      494.97      8.20 o 
  12   0   0       64.13       67.60      2.45 o 
  13   0   0      135.10      135.18      3.46 o 
  14   0   0      159.45      151.89      5.08 o 
  15   0   0        9.20       11.10      1.93 o 
  16   0   0        4.02        4.34      1.68 o 
  17   0   0       40.42       51.11      3.83 o 
  18   0   0       42.85       55.58      4.15 o 
   1   1   0      837.50      858.14      7.96 o 
   2   1   0     5348.44     5054.42     94.18 o 
   3   1   0     1143.44     1172.11      9.80 o 
   4   1   0      143.36      163.99      1.60 o 
   5   1   0       23.27       26.33      0.88 o 
   6   1   0      434.81      520.65      4.33 o 
   7   1   0     1285.25     1377.44      9.75 o 
   8   1   0      473.91      500.12      4.37 o 
   9   1   0      443.69      430.71      4.19 o 
  10   1   0       13.62       12.97      0.82 o 
  11   1   0      860.35      823.81      9.72 o 
  12   1   0        0.22       -0.29      0.64 o 
  13   1   0       11.38       11.51      1.09 o 
  14   1   0       97.30       98.27      2.58 o 
  15   1   0      129.45      124.13      3.20 o 
  16   1   0      106.15      112.40      3.77 o 
  17   1   0       92.92       96.51      3.59 o 
  18   1   0        5.15        5.35      1.46 o 
   0   2   0      627.39      586.79     13.10 o 
   1   2   0     4376.66     4269.44     44.20 o 
   2   2   0     1511.10     1533.87     13.96 o 
   3   2   0      428.76      444.36      4.28 o 
   4   2   0     1525.25     1516.19     14.93 o 
   5   2   0       43.92       54.82      0.90 o 
   6   2   0        2.50        1.51      0.37 o 
   7   2   0     2090.27     2147.95     16.11 o 
   8   2   0      853.44      845.27      7.17 o 
   9   2   0      169.81      173.35      2.10 o 
  10   2   0      170.68      166.94      2.34 o 
  11   2   0      455.68      464.03      4.91 o 
  12   2   0      302.39      290.76      3.89 o 
  13   2   0        2.47        4.93      1.39 o 
  14   2   0       89.76       92.93      2.35 o 
  15   2   0       14.63       14.95      1.36 o 
  16   2   0        0.56       -0.13      1.06 o 
  17   2   0        0.13       -0.90      1.11 o 
   1   3   0      347.02      309.25      3.44 o 
   2   3   0      172.23      186.99      2.20 o 
   3   3   0       92.29      103.16      1.27 o 
   4   3   0      106.71      117.88      1.58 o 
   5   3   0     1230.70     1376.74     13.84 o 
   6   3   0       27.23       22.82      0.88 o 
   7   3   0        1.06        0.73      0.48 o 
   8   3   0       23.69       30.69      1.13 o 
   9   3   0      222.25      224.93      3.09 o 
  10   3   0       95.61       92.87      2.00 o 
  11   3   0      118.66      115.31      2.62 o 
  12   3   0        3.29        4.74      1.35 o 
  13   3   0        1.53        0.36      0.98 o 
  14   3   0        2.94        2.89      1.19 o 
  15   3   0        0.01       -1.16      1.16 o 
  16   3   0        0.03        0.00      2.24 o 
  17   3   0        7.27       12.78      2.87 o 
   0   4   0      352.91      407.91      9.90 o 
   1   4   0     1156.39     1160.10     18.30 o 
   2   4   0       11.13        8.04      0.45 o 
   3   4   0     1608.78     1632.70     15.95 o 
   4   4   0     1211.23     1320.71     15.66 o 
   5   4   0      224.11      250.54      3.14 o 
   6   4   0       23.94       29.88      1.07 o 
   7   4   0       87.44      107.40      2.26 o 
   8   4   0       25.15       23.36      1.53 o 
   9   4   0       90.94       78.32      1.78 o 
  10   4   0      141.65      133.23      2.49 o 
  11   4   0        8.80        6.79      1.06 o 
  12   4   0        4.40        4.45      1.13 o 
  13   4   0       12.82       10.57      1.48 o 
  14   4   0       17.22       15.17      1.93 o 
  15   4   0       26.65       25.52      2.12 o 
  16   4   0       13.51       11.82      2.87 o 
  17   4   0        0.05       -0.96      2.56 o 
   1   5   0       12.32        9.36      0.96 o 
   2   5   0      193.93      228.51      2.79 o 
   3   5   0      141.18      156.84      2.35 o 
   4   5   0       89.94       91.24      1.60 o 
   5   5   0       92.44       97.54      1.53 o 
   6   5   0        0.51        0.18      0.45 o 
   7   5   0      259.82      243.42      3.84 o 
   8   5   0      450.76      426.63      5.88 o 
   9   5   0        1.55        3.27      0.92 o 
  10   5   0       31.42       32.95      1.49 o 
  11   5   0      121.52      122.57      3.31 o 
  12   5   0       68.79       65.15      2.62 o 
  13   5   0       17.56       18.89      2.09 o 
  14   5   0       52.81       51.44      2.53 o 
  15   5   0       91.91       93.64      4.60 o 
  16   5   0        9.89        6.30      2.31 o 
  17   5   0       39.48       51.11      4.79 o 
   0   6   0     3876.97     3968.28     85.93 o 
   1   6   0     1189.47     1234.64     19.99 o 
   2   6   0      366.28      364.61      5.09 o 
   3   6   0      130.12      119.27      2.00 o 
   4   6   0      512.24      493.22      5.34 o 
   5   6   0      393.75      357.22      4.64 o 
   6   6   0     1018.19      958.60      9.84 o 
   7   6   0      628.26      624.57      8.80 o 
   8   6   0      243.96      247.69      4.55 o 
   9   6   0       42.54       39.44      1.81 o 
  10   6   0        2.25        3.12      1.02 o 
  11   6   0       20.25       26.22      1.72 o 
  12   6   0      183.64      170.97      5.16 o 
  13   6   0       35.13       40.67      2.29 o 
  14   6   0        7.85        7.36      1.74 o 
  15   6   0        5.69        9.41      2.40 o 
  16   6   0        5.83        6.00      1.84 o 
   1   7   0       77.11       80.47      2.20 o 
   2   7   0      116.07      160.26      2.81 o 
   3   7   0       87.19       91.95      1.69 o 
   4   7   0       30.79       28.36      1.10 o 
   5   7   0       78.81       88.40      2.17 o 
   6   7   0        3.48        4.61      0.88 o 
   7   7   0       34.22       38.37      1.65 o 
   8   7   0      300.56      295.68      5.53 o 
   9   7   0      297.77      273.93      5.42 o 
  10   7   0       70.06       71.39      2.79 o 
  11   7   0       45.50       48.23      2.75 o 
  12   7   0        0.08        0.41      1.46 o 
  13   7   0       61.59       54.47      5.43 o 
  14   7   0       12.26       12.48      2.42 o 
  15   7   0       42.95       49.17      3.83 o 
  16   7   0       15.76       13.95      2.28 o 
   0   8   0      256.63      257.46      7.99 o 
   1   8   0       30.11       22.24      1.34 o 
   2   8   0      469.67      512.31     10.25 o 
   3   8   0       11.96       10.46      1.11 o 
   4   8   0       57.04       54.73      1.46 o 
   5   8   0      136.75      120.06      2.65 o 
   6   8   0      150.18      142.37      3.57 o 
   7   8   0       68.48       68.07      2.35 o 
   8   8   0      788.96      772.32     11.28 o 
   9   8   0       16.31       15.64      1.84 o 
  10   8   0        1.69        2.82      1.46 o 
  11   8   0        9.82       10.89      1.78 o 
  12   8   0       10.43       12.59      1.92 o 
  13   8   0        8.10       10.51      2.22 o 
  14   8   0       28.33       23.93      4.95 o 
  15   8   0        0.90       -0.21      1.97 o 
   1   9   0      157.96      160.50      3.68 o 
   2   9   0        4.05        3.41      0.93 o 
   3   9   0       45.88       43.90      1.92 o 
   4   9   0      131.46      130.64      3.32 o 
   5   9   0       96.82       89.02      3.32 o 
   6   9   0        4.15        3.80      0.86 o 
   7   9   0      104.79      101.84      2.95 o 
   8   9   0      121.36      131.71      3.57 o 
   9   9   0      217.47      191.88      5.03 o 
  10   9   0        8.98        5.48      1.62 o 
  11   9   0        0.74        1.31      1.49 o 
  12   9   0        0.06       -0.88      1.64 o 
  13   9   0        0.05       -1.68      1.68 o 
  14   9   0       10.39       14.38      2.71 o 
   0  10   0      134.86      123.27      8.94 o 
   1  10   0        1.77        0.66      0.88 o 
   2  10   0        9.28       10.76      1.30 o 
   3  10   0      669.61      662.64      9.39 o 
   4  10   0        2.34        2.36      1.06 o 
   5  10   0        1.59        0.01      0.93 o 
   6  10   0        0.85        0.09      0.94 o 
   7  10   0       66.28       59.92      2.38 o 
   8  10   0       53.09       55.22      2.41 o 
   9  10   0        1.23        3.08      1.83 o 
  10  10   0        4.35        2.61      1.46 o 
  11  10   0        2.48        2.72      1.68 o 
  12  10   0        0.79       -0.28      1.76 o 
  13  10   0        0.52        1.51      3.35 o 
   1  11   0        0.30        1.60      1.13 o 
   2  11   0      125.24      129.84      6.23 o 
   3  11   0       65.40       64.55      3.04 o 
   4  11   0       19.35       19.02      1.76 o 
   5  11   0       28.34       22.26      1.91 o 
   6  11   0       14.06       10.22      2.56 o 
   7  11   0       22.56       26.44      2.68 o 
   8  11   0        0.73        2.04      1.32 o 
   9  11   0       20.49       15.97      2.86 o 
  10  11   0        0.05       -0.06      1.76 o 
  11  11   0       10.12        8.57      2.23 o 
  12  11   0       27.73       29.75      3.14 o 
   0  12   0       10.11        9.26      2.24 o 
   1  12   0       14.86       17.41      1.81 o 
   2  12   0       58.43       63.59      3.16 o 
   3  12   0       58.22       54.72      2.91 o 
   4  12   0      207.37      218.73      7.99 o 
   5  12   0       23.84       23.00      3.19 o 
   6  12   0       37.79       39.29      4.15 o 
   7  12   0        4.44        8.94      2.87 o 
   8  12   0        1.85        2.87      2.24 o 
   9  12   0        8.97        8.94      2.87 o 
  10  12   0        0.74       -0.46      1.53 o 
   1  13   0        1.45        0.48      1.13 o 
   2  13   0        0.42       -0.96      1.13 o 
   3  13   0        2.49        2.70      2.24 o 
   4  13   0        3.95        2.87      2.24 o 
   5  13   0        1.98        5.43      2.56 o 
   6  13   0        2.21        0.96      2.24 o 
   7  13   0       17.09       16.61      3.19 o 
   8  13   0        0.27       -0.96      2.24 o 
   0  14   0        0.05       -1.60      1.60 o 
   1  14   0       19.76       29.74      2.87 o 
   2  14   0        2.36        5.35      1.68 o 
   3  14   0        1.88        3.51      2.24 o 
   4  14   0        6.29        6.71      2.87 o 
   5  14   0        2.18        2.87      2.24 o 
   6  14   0        6.06       10.22      3.19 o 
 -18   1   1       24.00       27.59      2.23 o 
 -17   1   1        2.70        0.77      1.30 o 
 -16   1   1        1.93        3.34      1.71 o 
 -15   1   1        5.20        6.93      1.56 o 
 -14   1   1       56.44       52.89      2.24 o 
 -13   1   1       27.76       28.67      1.41 o 
 -12   1   1      574.96      561.37      7.05 o 
 -11   1   1       82.23       78.44      1.55 o 
 -10   1   1        0.29       -0.49      0.49 o 
  -9   1   1      234.03      227.05      2.45 o 
  -8   1   1      326.23      327.21      3.11 o 
  -7   1   1        0.15        0.16      0.31 o 
  -6   1   1      215.76      196.67      1.83 o 
  -5   1   1     1058.64     1078.93      7.75 o 
  -4   1   1      146.46      159.00      1.66 o 
  -3   1   1     1060.58     1095.71      8.22 o 
  -2   1   1      687.29      717.88      5.17 o 
  -1   1   1     1616.89     1576.48     12.66 o 
   0   1   1       25.10       33.61      0.61 o 
   1   1   1      493.85      533.01      4.75 o 
   2   1   1      545.40      539.40      5.28 o 
   3   1   1       77.02       71.39      1.14 o 
   4   1   1        4.88        4.60      0.39 o 
   5   1   1      913.44      878.25      7.94 o 
   6   1   1      730.44      726.76      6.44 o 
   7   1   1      833.28      840.96      7.75 o 
   8   1   1        0.72        0.85      0.49 o 
   9   1   1        2.88        2.27      0.68 o 
  10   1   1      899.87      825.67      8.76 o 
  11   1   1       40.88       41.85      1.49 o 
  12   1   1       35.60       37.24      1.35 o 
  13   1   1        4.95        7.15      1.02 o 
  14   1   1        3.05        2.26      0.95 o 
  15   1   1        5.51        4.45      1.09 o 
  16   1   1       88.01      105.81      5.86 o 
  17   1   1        0.13        1.73      1.30 o 
 -18   2   1       51.25       59.44      2.66 o 
 -17   2   1        0.80       -0.49      1.11 o 
 -16   2   1       13.77       16.04      1.76 o 
 -15   2   1        6.98        7.13      1.21 o 
 -14   2   1        3.15        1.25      1.57 o 
 -13   2   1       12.95       10.94      1.00 o 
 -12   2   1      455.93      453.50      5.39 o 
 -11   2   1       31.49       28.70      1.70 o 
 -10   2   1      708.54      672.14      7.00 o 
  -9   2   1      374.98      379.86      3.97 o 
  -8   2   1      180.10      179.56      2.08 o 
  -7   2   1      672.98      688.07      5.40 o 
  -6   2   1      607.69      568.65      4.33 o 
  -5   2   1     1125.92     1096.56      7.78 o 
  -4   2   1      727.99      760.11      5.79 o 
  -3   2   1      159.87      150.02      1.35 o 
  -2   2   1     1262.12     1314.95      9.55 o 
  -1   2   1    13952.60    12917.82    138.73 o 
   0   2   1     1895.94     1916.59     17.48 o 
   1   2   1       20.01       15.67      0.50 o 
   2   2   1     1162.49     1148.78     10.98 o 
   3   2   1     1169.10     1106.54     13.46 o 
   4   2   1      204.33      188.27      3.10 o 
   5   2   1     1266.06     1386.78     18.08 o 
   6   2   1      251.14      274.97      3.72 o 
   7   2   1      284.85      270.77      3.00 o 
   8   2   1      158.95      151.37      2.08 o 
   9   2   1       38.69       40.40      1.05 o 
  10   2   1      300.55      273.77      3.68 o 
  11   2   1      172.01      157.35      2.63 o 
  12   2   1       39.02       38.89      1.81 o 
  13   2   1        2.27        1.37      0.96 o 
  14   2   1       10.89       13.19      1.09 o 
  15   2   1        9.94       13.02      1.50 o 
  16   2   1        2.28        0.32      1.92 o 
  17   2   1       58.83       71.55      4.79 o 
 -18   3   1       37.97       32.26      4.15 o 
 -17   3   1       49.33       50.79      4.47 o 
 -16   3   1       45.70       49.51      4.47 o 
 -15   3   1       15.81       17.27      2.72 o 
 -14   3   1       10.89       11.32      0.93 o 
 -13   3   1      112.30      113.38      2.33 o 
 -12   3   1      973.46      928.79      9.59 o 
 -11   3   1       89.17       84.00      1.86 o 
 -10   3   1       64.08       63.20      1.77 o 
  -9   3   1        0.63        1.57      0.46 o 
  -8   3   1      109.89      115.58      2.10 o 
  -7   3   1      279.61      290.29      2.67 o 
  -6   3   1     1152.78     1237.52     11.01 o 
  -5   3   1       15.30       14.79      0.60 o 
  -4   3   1       66.65       82.26      1.08 o 
  -3   3   1     1370.11     1298.29     11.26 o 
  -2   3   1       14.95       15.76      0.53 o 
  -1   3   1     2100.80     2224.05     26.28 o 
   0   3   1     2807.46     2921.79     25.75 o 
   1   3   1        1.34        3.04      0.36 o 
   2   3   1     1354.84     1377.22     12.38 o 
   3   3   1     3330.21     3430.56     31.94 o 
   4   3   1     1099.19     1115.16     13.88 o 
   5   3   1      111.46      154.92      3.23 o 
   6   3   1      617.55      588.28      7.19 o 
   7   3   1      382.52      369.51      5.08 o 
   8   3   1     1041.81     1005.10     11.55 o 
   9   3   1      702.92      661.92      7.45 o 
  10   3   1     1054.55     1003.81     11.70 o 
  11   3   1      230.41      209.95      3.41 o 
  12   3   1       10.79        5.39      0.96 o 
  13   3   1      126.40      123.94      3.78 o 
  14   3   1       88.37       92.33      3.43 o 
  15   3   1      130.22      128.87      5.91 o 
  16   3   1      135.94      140.54      8.15 o 
  17   3   1       16.83       18.53      3.19 o 
 -16   4   1       11.62       14.37      3.19 o 
 -15   4   1        0.32       -1.52      1.75 o 
 -14   4   1        1.37        4.53      1.30 o 
 -13   4   1      124.36      125.23      3.15 o 
 -12   4   1        0.24       -0.06      0.88 o 
 -11   4   1      197.91      192.44      3.45 o 
 -10   4   1      272.15      251.48      4.82 o 
  -9   4   1      153.54      145.74      2.76 o 
  -8   4   1      590.57      581.29      6.13 o 
  -7   4   1       30.15       42.65      1.31 o 
  -6   4   1       43.30       24.89      0.86 o 
  -5   4   1     1931.83     1995.84     15.43 o 
  -4   4   1      207.54      226.63      2.67 o 
  -3   4   1      759.63      748.83      7.07 o 
  -2   4   1      314.92      265.45      2.94 o 
  -1   4   1      115.48       86.50      2.99 o 
   0   4   1     1829.07     1966.06     18.53 o 
   1   4   1        7.89        7.69      0.50 o 
   2   4   1      227.51      221.56      2.65 o 
   3   4   1      373.15      307.01      3.52 o 
   4   4   1       68.96       94.77      1.95 o 
   5   4   1        2.56        4.16      0.70 o 
   6   4   1      138.48      140.24      2.32 o 
   7   4   1       66.40       66.23      2.08 o 
   8   4   1       44.84       45.19      1.71 o 
   9   4   1       98.36      100.94      2.17 o 
  10   4   1      570.56      542.01      7.20 o 
  11   4   1       86.09       81.55      2.70 o 
  12   4   1      104.21       81.92      3.13 o 
  13   4   1        2.41        3.18      1.52 o 
  14   4   1        6.07        6.78      1.48 o 
  15   4   1        0.25       -0.22      1.46 o 
  16   4   1       10.93       10.55      2.03 o 
  17   4   1        8.74        6.39      2.87 o 
 -17   5   1        0.92        2.34      2.36 o 
 -16   5   1       17.79       22.88      3.07 o 
 -15   5   1        3.75        2.31      1.52 o 
 -14   5   1      142.26      140.16      3.93 o 
 -13   5   1        0.22       -1.09      1.09 o 
 -12   5   1       45.77       42.54      2.12 o 
 -11   5   1        9.63        6.33      1.10 o 
 -10   5   1       14.03       14.15      1.24 o 
  -9   5   1       23.86       23.76      1.31 o 
  -8   5   1        1.21        1.21      0.71 o 
  -7   5   1      226.42      249.32      3.32 o 
  -6   5   1      135.03      163.99      3.05 o 
  -5   5   1      352.64      393.29      4.41 o 
  -4   5   1       47.46       53.87      1.14 o 
  -3   5   1      117.67      151.50      1.94 o 
  -2   5   1       92.82       88.49      1.94 o 
  -1   5   1      151.99      155.53      2.94 o 
   0   5   1       81.02       84.10      1.60 o 
   1   5   1     2087.22     2240.91     21.21 o 
   2   5   1       10.77        5.11      0.55 o 
   3   5   1      794.69      863.52      8.70 o 
   4   5   1      140.82      165.02      2.41 o 
   5   5   1       97.28      110.58      1.88 o 
   6   5   1       36.78       35.43      1.29 o 
   7   5   1      307.91      281.97      4.23 o 
   8   5   1       12.58        9.55      1.05 o 
   9   5   1      128.50      125.31      3.46 o 
  10   5   1        0.10        0.74      0.85 o 
  11   5   1      252.26      246.15      7.64 o 
  12   5   1       66.49       62.79      2.84 o 
  13   5   1        5.57        8.94      1.46 o 
  14   5   1       13.50       16.42      1.95 o 
  15   5   1       47.38       46.83      2.80 o 
  16   5   1       48.87       54.96      3.83 o 
 -16   6   1        0.42        1.45      1.58 o 
 -15   6   1        7.54        9.42      1.82 o 
 -14   6   1        0.13        0.78      1.39 o 
 -13   6   1        2.80        3.06      1.29 o 
 -12   6   1       14.07       13.45      1.56 o 
 -11   6   1       36.15       33.09      1.95 o 
 -10   6   1       81.37       73.22      2.38 o 
  -9   6   1       12.58       14.38      1.47 o 
  -8   6   1       47.69       48.40      1.71 o 
  -7   6   1       62.52       66.37      1.40 o 
  -6   6   1        2.89        3.76      0.44 o 
  -5   6   1        9.18       10.63      0.60 o 
  -4   6   1       67.52       69.90      1.36 o 
  -3   6   1      492.55      566.16      5.54 o 
  -2   6   1       98.82      122.62      2.63 o 
  -1   6   1      139.74      117.78      2.57 o 
   0   6   1       37.51       49.94      1.35 o 
   1   6   1      518.26      624.66      6.33 o 
   2   6   1        5.47        7.37      0.63 o 
   3   6   1      409.03      466.80      5.09 o 
   4   6   1       30.39       29.85      1.07 o 
   5   6   1      279.23      304.39      3.88 o 
   6   6   1       40.72       35.10      1.33 o 
   7   6   1      511.61      486.05      7.28 o 
   8   6   1       60.59       61.90      2.30 o 
   9   6   1        3.67        2.69      1.07 o 
  10   6   1        3.84        2.62      1.12 o 
  11   6   1        3.35        2.76      1.64 o 
  12   6   1        0.23        0.37      1.32 o 
  13   6   1       27.01       24.02      2.15 o 
  14   6   1        0.31        0.49      1.36 o 
  15   6   1       11.40       15.46      2.15 o 
  16   6   1        0.51        1.58      1.89 o 
 -16   7   1       13.85       20.42      3.67 o 
 -15   7   1       18.57       19.86      2.66 o 
 -14   7   1       14.42       10.71      2.18 o 
 -13   7   1        3.11        1.78      2.14 o 
 -12   7   1        2.12        2.71      1.47 o 
 -11   7   1        3.43        2.24      1.30 o 
 -10   7   1       82.26       67.36      3.51 o 
  -9   7   1      384.40      384.51      9.05 o 
  -8   7   1        5.13        4.83      1.27 o 
  -7   7   1       21.25       19.71      1.56 o 
  -6   7   1       19.03       20.97      1.06 o 
  -5   7   1       16.46       20.78      0.96 o 
  -4   7   1      286.04      269.74      3.11 o 
  -3   7   1      448.46      464.54      6.97 o 
  -2   7   1      124.13      147.70      2.74 o 
  -1   7   1        9.82        9.45      0.88 o 
   0   7   1       70.72       61.26      2.03 o 
   1   7   1       29.02       28.31      1.20 o 
   2   7   1       18.75       23.10      0.88 o 
   3   7   1        2.18        2.06      0.62 o 
   4   7   1       20.97       24.65      1.22 o 
   5   7   1      196.11      193.04      3.56 o 
   6   7   1       31.89       29.72      2.03 o 
   7   7   1      617.12      631.64     10.54 o 
   8   7   1      168.18      161.49      5.00 o 
   9   7   1        5.62        2.18      1.35 o 
  10   7   1        3.87        0.38      1.25 o 
  11   7   1       33.00       30.39      2.76 o 
  12   7   1       55.13       60.55      3.18 o 
  13   7   1        7.52       11.14      1.97 o 
  14   7   1        1.71        1.44      1.62 o 
  15   7   1       32.12       36.84      2.75 o 
 -15   8   1       14.52       17.21      2.83 o 
 -14   8   1       12.11       13.44      2.42 o 
 -13   8   1       23.73       24.29      3.83 o 
 -12   8   1       20.29       21.95      2.24 o 
 -11   8   1        5.69        3.58      1.82 o 
 -10   8   1       10.28        4.13      1.54 o 
  -9   8   1      204.19      211.80      4.62 o 
  -8   8   1        0.29       -0.96      1.00 o 
  -7   8   1       51.61       50.59      2.17 o 
  -6   8   1       50.53       48.67      1.61 o 
  -5   8   1       15.04       15.76      0.92 o 
  -4   8   1      756.93      722.45      9.78 o 
  -3   8   1        0.54        0.39      0.68 o 
  -2   8   1        7.00        3.70      0.88 o 
  -1   8   1      107.03      109.84      2.80 o 
   0   8   1       24.86       30.43      1.31 o 
   1   8   1       84.85       78.43      2.33 o 
   2   8   1      278.36      247.45      4.66 o 
   3   8   1        1.22        1.68      0.62 o 
   4   8   1        0.17        0.97      0.74 o 
   5   8   1       29.78       30.62      1.56 o 
   6   8   1        0.05        0.80      0.87 o 
   7   8   1       27.29       24.23      1.46 o 
   8   8   1        8.42        5.34      1.39 o 
   9   8   1       47.92       44.21      2.57 o 
  10   8   1       13.02       19.54      2.60 o 
  11   8   1        0.69        0.32      2.40 o 
  12   8   1        0.78        0.68      1.83 o 
  13   8   1        1.09        0.40      1.93 o 
  14   8   1       85.09       95.19      8.31 o 
 -14   9   1        0.01        1.10      1.97 o 
 -13   9   1        5.07        7.75      3.67 o 
 -12   9   1       11.09       10.69      2.13 o 
 -11   9   1        3.58        4.50      1.51 o 
 -10   9   1       38.16       37.52      2.53 o 
  -9   9   1       19.26       19.50      1.99 o 
  -8   9   1       22.45       26.26      1.84 o 
  -7   9   1        1.26       -0.63      0.96 o 
  -6   9   1      133.37      136.46      3.64 o 
  -5   9   1        0.03       -0.70      0.70 o 
  -4   9   1      134.90      142.27      3.16 o 
  -3   9   1      267.73      254.01      4.46 o 
  -2   9   1       76.37       78.75      2.24 o 
  -1   9   1        7.97        8.96      1.36 o 
   0   9   1       21.76       24.68      1.48 o 
   1   9   1        1.93        2.08      0.88 o 
   2   9   1      459.04      485.80      8.04 o 
   3   9   1      189.12      174.71      3.98 o 
   4   9   1      107.56      107.70      2.52 o 
   5   9   1       15.68       15.90      1.20 o 
   6   9   1        1.21        0.37      0.86 o 
   7   9   1       63.63       63.81      2.77 o 
   8   9   1       78.47       76.68      3.18 o 
   9   9   1       11.50       16.41      1.83 o 
  10   9   1       53.26       63.99      5.43 o 
  11   9   1       16.20       16.27      2.53 o 
  12   9   1       25.89       31.50      7.99 o 
  13   9   1       23.94       28.64      3.19 o 
 -13  10   1        3.98       14.05      4.47 o 
 -12  10   1        7.08       11.20      2.36 o 
 -11  10   1        9.48       11.91      2.01 o 
 -10  10   1        7.92        7.69      1.65 o 
  -9  10   1       10.76       12.47      1.80 o 
  -8  10   1        0.01        0.39      1.16 o 
  -7  10   1        9.60        9.84      1.22 o 
  -6  10   1       45.34       47.49      2.54 o 
  -5  10   1      109.13      111.14      2.88 o 
  -4  10   1        8.60       13.37      1.72 o 
  -3  10   1       99.99      109.48      4.46 o 
  -2  10   1       67.57       67.52      2.50 o 
  -1  10   1       35.97       34.25      2.14 o 
   0  10   1       76.50       76.73      3.04 o 
   1  10   1      115.93      126.34      4.07 o 
   2  10   1       50.38       56.58      3.35 o 
   3  10   1      164.74      164.32      4.73 o 
   4  10   1        0.20        0.16      0.90 o 
   5  10   1        0.08       -0.09      0.81 o 
   6  10   1       52.58       40.75      1.95 o 
   7  10   1       59.79       52.73      5.59 o 
   8  10   1        2.37       -1.44      1.44 o 
   9  10   1       12.86       15.30      2.87 o 
  10  10   1        1.11        0.42      5.27 o 
  11  10   1        1.55        1.77      1.89 o 
  12  10   1        2.09       -1.93      1.93 o 
 -12  11   1        1.42        1.63      2.00 o 
 -11  11   1        0.38        0.68      1.76 o 
 -10  11   1        8.94        5.81      2.35 o 
  -9  11   1       41.28       41.97      3.72 o 
  -8  11   1       99.02      103.50      6.07 o 
  -7  11   1        8.49        7.67      2.24 o 
  -6  11   1        1.18        2.87      1.92 o 
  -5  11   1       33.39       36.13      2.83 o 
  -4  11   1       48.41       47.07      3.36 o 
  -3  11   1        3.55        4.12      1.11 o 
  -2  11   1       10.34        8.04      1.23 o 
  -1  11   1        9.89       12.46      2.26 o 
   0  11   1       16.39       16.23      1.68 o 
   1  11   1       49.92       56.47      2.82 o 
   2  11   1        1.82        0.07      1.00 o 
   3  11   1       14.96       14.52      1.76 o 
   4  11   1        1.09       -0.64      1.60 o 
   5  11   1       71.90       77.71      6.39 o 
   6  11   1       18.53       20.94      2.08 o 
   7  11   1        3.66        3.24      1.46 o 
   8  11   1        5.25        5.75      1.81 o 
   9  11   1        7.02       15.42      2.16 o 
  10  11   1        1.80        3.27      1.89 o 
  11  11   1       20.80       29.86      6.55 o 
 -11  12   1        3.50        5.11      2.56 o 
 -10  12   1        8.18       10.22      2.87 o 
  -9  12   1        4.22       -0.64      1.92 o 
  -8  12   1        5.13        6.07      2.56 o 
  -7  12   1        4.12        0.32      2.24 o 
  -6  12   1        2.96        0.64      1.92 o 
  -5  12   1       16.71       17.25      3.19 o 
  -4  12   1       18.62       16.93      2.87 o 
  -3  12   1       14.61       13.71      1.68 o 
  -2  12   1        1.33        0.32      1.13 o 
  -1  12   1        0.20        0.96      1.13 o 
   0  12   1        0.19       -0.90      0.90 o 
   1  12   1       27.02       28.21      2.72 o 
   2  12   1       30.74       27.25      2.14 o 
   3  12   1       41.00       49.40      4.79 o 
   4  12   1        0.86        1.34      1.23 o 
   5  12   1        1.20        0.23      1.23 o 
   6  12   1        0.91        0.96      1.92 o 
   7  12   1        7.29       14.05      3.19 o 
   8  12   1        0.53        0.32      1.92 o 
   9  12   1        1.06        0.53      1.68 o 
  10  12   1        3.82        4.08      2.00 o 
  -9  13   1        0.61        0.32      2.24 o 
  -8  13   1        3.99        1.28      2.24 o 
  -7  13   1        2.22        4.79      2.56 o 
  -6  13   1        7.26        5.43      2.24 o 
  -5  13   1        0.00        0.96      1.92 o 
  -4  13   1        0.46       -1.60      1.60 o 
  -3  13   1        4.24        0.64      1.92 o 
  -2  13   1        0.12        0.00      1.23 o 
  -1  13   1        0.58       -0.83      2.56 o 
   0  13   1       19.64       18.04      2.87 o 
   1  13   1        1.09        0.12      1.23 o 
   2  13   1        6.07        4.47      1.58 o 
   3  13   1        2.63        4.18      1.46 o 
   4  13   1        0.45        1.28      1.36 o 
   5  13   1        8.56        6.39      2.56 o 
   6  13   1        3.69        2.56      2.24 o 
   7  13   1        0.13       -1.60      1.92 o 
   8  13   1        0.89       -0.64      2.24 o 
  -6  14   1        8.14        8.31      2.87 o 
  -5  14   1        9.11        6.39      2.56 o 
  -4  14   1        4.25        4.79      2.56 o 
  -3  14   1       19.25       18.85      3.51 o 
  -2  14   1        1.88        0.32      1.92 o 
  -1  14   1        2.50        2.09      1.92 o 
   0  14   1        2.43        4.31      1.58 o 
   1  14   1       18.60       16.71      2.26 o 
   2  14   1       32.25       22.77      2.87 o 
   3  14   1       43.60       39.70      2.91 o 
   4  14   1        0.55       -1.92      1.92 o 
   5  14   1        0.72        0.96      2.24 o 
 -18   0   2       27.20       25.55      3.19 o 
 -17   0   2       77.50       79.86      4.79 o 
 -16   0   2       98.20      101.50      5.11 o 
 -15   0   2       63.44       64.97      4.63 o 
 -14   0   2        0.68       -1.56      1.68 o 
 -13   0   2     1390.12     1345.77     21.02 o 
 -12   0   2      210.62      206.45      5.11 o 
 -11   0   2      814.87      796.39     11.40 o 
 -10   0   2      317.83      317.89      4.58 o 
  -9   0   2     1134.27     1113.13     14.46 o 
  -8   0   2      948.69      929.13     11.70 o 
  -7   0   2      451.92      448.18      5.15 o 
  -6   0   2        4.55        2.25      0.46 o 
  -5   0   2     1961.33     1823.63     17.89 o 
  -4   0   2     1707.77     1705.83     16.70 o 
  -3   0   2     8437.91     8514.74     81.49 o 
  -2   0   2    33199.18    29808.47    718.34 o 
  -1   0   2      547.32      638.10      8.28 o 
   0   0   2     1501.35     1701.61     30.64 o 
   1   0   2      166.21      189.07      4.05 o 
   2   0   2       95.55       91.14      2.53 o 
   3   0   2     2338.97     2237.47     28.82 o 
   4   0   2     5245.19     5509.23     69.63 o 
   5   0   2     2092.24     2367.78     34.39 o 
   6   0   2        9.64       11.37      1.40 o 
   7   0   2       24.06       22.60      1.30 o 
   8   0   2       85.94       89.03      2.65 o 
   9   0   2        3.55        2.40      1.44 o 
  10   0   2       28.05       25.16      1.76 o 
  11   0   2      135.13      115.49      3.82 o 
  12   0   2       79.22       68.81      2.99 o 
  13   0   2       66.65       68.88      3.14 o 
  14   0   2       61.13       64.79      2.79 o 
  15   0   2       42.73       42.10      3.85 o 
  16   0   2       67.01       69.00      4.47 o 
  17   0   2       34.16       32.26      3.19 o 
 -18   1   2       16.15       15.82      2.00 o 
 -17   1   2        2.36        1.30      1.76 o 
 -16   1   2        5.74        6.05      1.37 o 
 -15   1   2       14.07       17.35      1.66 o 
 -14   1   2       14.49       15.57      1.65 o 
 -13   1   2      100.75       99.62      2.48 o 
 -12   1   2        7.88        7.54      1.09 o 
 -11   1   2       28.48       27.87      1.14 o 
 -10   1   2        3.95        3.97      0.62 o 
  -9   1   2      122.74      123.86      1.66 o 
  -8   1   2      636.17      662.04      5.34 o 
  -7   1   2      118.90      108.30      1.41 o 
  -6   1   2      668.51      650.41      4.93 o 
  -5   1   2      177.04      219.02      1.95 o 
  -4   1   2       97.74       88.68      1.24 o 
  -3   1   2       69.79       70.80      0.98 o 
  -2   1   2    23333.79    21665.77    193.38 o 
  -1   1   2     2001.70     1951.06     15.23 o 
   0   1   2     4352.62     4324.39     39.55 o 
   1   1   2     1629.93     1654.89     18.64 o 
   2   1   2      790.32      785.22     10.99 o 
   3   1   2      353.37      337.15      4.43 o 
   4   1   2      744.67      747.08      7.53 o 
   5   1   2     1831.30     1856.90     16.21 o 
   6   1   2     2290.53     2322.27     18.87 o 
   7   1   2      293.62      298.08      3.44 o 
   8   1   2      283.99      282.25      3.98 o 
   9   1   2      247.92      224.18      3.48 o 
  10   1   2      297.12      280.23      4.49 o 
  11   1   2       86.10      103.12      2.50 o 
  12   1   2      402.19      390.09      5.81 o 
  13   1   2      152.82      153.56      3.01 o 
  14   1   2      102.42       96.99      2.31 o 
  15   1   2      105.89      120.68      4.01 o 
  16   1   2        1.02        2.58      1.30 o 
 -18   2   2       10.47       12.43      3.03 o 
 -17   2   2       44.18       47.39      2.60 o 
 -16   2   2        6.91        8.61      1.51 o 
 -15   2   2       29.56       32.51      1.85 o 
 -14   2   2        9.48        7.43      2.05 o 
 -13   2   2        7.21        7.79      1.23 o 
 -12   2   2      142.87      147.25      2.75 o 
 -11   2   2      235.08      236.50      3.18 o 
 -10   2   2      561.39      559.01      6.22 o 
  -9   2   2      438.87      431.70      4.37 o 
  -8   2   2       25.47       31.08      0.86 o 
  -7   2   2       76.53       91.45      1.94 o 
  -6   2   2     1092.18     1171.47      8.92 o 
  -5   2   2      221.31      211.81      2.30 o 
  -4   2   2     1124.40     1110.15      8.67 o 
  -3   2   2     1737.98     1737.11     11.64 o 
  -2   2   2     1099.19     1088.16      8.45 o 
  -1   2   2     7783.82     7669.04     67.61 o 
   0   2   2     1249.82     1278.71     11.17 o 
   1   2   2     1032.20     1023.48      8.53 o 
   2   2   2       35.17       29.67      0.98 o 
   3   2   2       53.03       52.81      0.99 o 
   4   2   2      284.46      298.02      3.38 o 
   5   2   2      514.12      532.55      5.62 o 
   6   2   2       54.38       47.38      1.14 o 
   7   2   2        5.02        7.49      0.64 o 
   8   2   2        5.71        6.88      0.83 o 
   9   2   2      579.38      568.08      6.18 o 
  10   2   2      162.74      158.35      2.85 o 
  11   2   2        2.81        6.78      0.88 o 
  12   2   2        7.57        6.42      0.87 o 
  13   2   2        5.07        4.35      0.97 o 
  14   2   2       42.79       38.02      2.34 o 
  15   2   2       21.08       21.62      2.26 o 
  16   2   2        0.39       -2.06      3.99 o 
 -18   3   2        4.43        3.83      2.87 o 
 -17   3   2        6.14        9.26      3.19 o 
 -16   3   2        9.77       11.74      1.40 o 
 -15   3   2        8.46        9.72      1.21 o 
 -14   3   2       13.06       12.37      1.33 o 
 -13   3   2        5.61        6.92      0.92 o 
 -12   3   2      109.52      105.99      2.55 o 
 -11   3   2        5.06        5.08      0.86 o 
 -10   3   2        5.51        5.18      0.78 o 
  -9   3   2      346.89      343.32      3.78 o 
  -8   3   2        2.63        2.98      0.53 o 
  -7   3   2      408.12      481.44      4.77 o 
  -6   3   2       73.26       92.08      1.36 o 
  -5   3   2       43.74       59.99      0.98 o 
  -4   3   2       89.80       80.40      1.14 o 
  -3   3   2       34.28       46.02      0.86 o 
  -2   3   2      101.79       98.01      1.34 o 
  -1   3   2        0.23        1.35      0.31 o 
   0   3   2       46.72       53.09      0.95 o 
   1   3   2       15.11       20.26      0.68 o 
   2   3   2       14.31       19.15      0.68 o 
   3   3   2       73.67       84.76      1.93 o 
   4   3   2        0.44       -0.39      0.65 o 
   5   3   2      351.58      387.59      5.64 o 
   6   3   2      409.94      432.68      7.53 o 
   7   3   2       37.72       42.67      2.05 o 
   8   3   2       65.04       68.03      2.16 o 
   9   3   2      386.53      367.48      6.45 o 
  10   3   2      159.11      152.32      3.36 o 
  11   3   2        7.94        6.24      1.01 o 
  12   3   2        0.74        0.03      0.89 o 
  13   3   2        0.46       -0.88      0.88 o 
  14   3   2        1.43       -1.46      1.46 o 
  15   3   2        1.95        1.44      1.58 o 
  16   3   2       13.17       10.99      2.14 o 
 -17   4   2       45.64       59.41      5.43 o 
 -16   4   2       14.93       15.97      2.83 o 
 -15   4   2        0.96        2.27      2.00 o 
 -14   4   2        9.75       10.74      1.43 o 
 -13   4   2       25.00       27.68      1.91 o 
 -12   4   2       54.39       55.85      2.24 o 
 -11   4   2        0.03       -0.76      0.76 o 
 -10   4   2       44.14       32.58      1.62 o 
  -9   4   2        5.31        8.21      0.84 o 
  -8   4   2        9.38        6.56      0.51 o 
  -7   4   2      224.49      221.02      2.36 o 
  -6   4   2      430.71      406.87      4.09 o 
  -5   4   2      563.08      591.00      4.81 o 
  -4   4   2       54.57       66.45      0.91 o 
  -3   4   2       94.89      103.50      1.38 o 
  -2   4   2      128.24      126.43      1.53 o 
  -1   4   2      180.74      181.85      2.30 o 
   0   4   2        0.21        0.17      0.35 o 
   1   4   2      465.49      479.04      5.09 o 
   2   4   2       60.22       64.21      1.29 o 
   3   4   2      844.09      904.39      8.55 o 
   4   4   2       31.80       33.09      1.21 o 
   5   4   2       13.21       19.94      1.32 o 
   6   4   2       49.64       55.00      2.04 o 
   7   4   2      309.31      288.88      5.68 o 
   8   4   2       32.55       31.54      1.90 o 
   9   4   2      412.07      394.00      5.63 o 
  10   4   2       16.20       18.85      1.45 o 
  11   4   2        1.66        5.99      1.14 o 
  12   4   2        1.30        2.23      1.10 o 
  13   4   2       14.24       14.88      1.84 o 
  14   4   2       41.68       31.96      2.71 o 
  15   4   2       34.76       30.23      2.71 o 
  16   4   2        8.49       10.27      2.14 o 
 -17   5   2        7.49        6.22      3.51 o 
 -16   5   2        0.76        0.26      2.56 o 
 -15   5   2        2.69        6.56      2.45 o 
 -14   5   2        0.03       -0.88      1.16 o 
 -13   5   2        1.93        1.56      1.16 o 
 -12   5   2        0.34        1.62      1.05 o 
 -11   5   2       29.30       24.28      1.43 o 
 -10   5   2       16.13       10.10      1.13 o 
  -9   5   2        0.22        1.45      0.86 o 
  -8   5   2      210.78      185.44      3.06 o 
  -7   5   2        0.34       -0.45      0.62 o 
  -6   5   2       83.59      100.80      1.56 o 
  -5   5   2      200.07      193.85      2.18 o 
  -4   5   2        0.03        2.59      0.41 o 
  -3   5   2      522.46      481.68      5.04 o 
  -2   5   2     1443.25     1591.85     15.35 o 
  -1   5   2      454.48      509.85      5.84 o 
   0   5   2      409.48      395.98      4.02 o 
   1   5   2      741.08      727.71      9.11 o 
   2   5   2      816.45      814.18      7.74 o 
   3   5   2       60.24       70.45      1.30 o 
   4   5   2      526.59      522.45      5.40 o 
   5   5   2      383.12      337.58      4.75 o 
   6   5   2      546.15      517.79      7.49 o 
   7   5   2       57.07       60.48      1.88 o 
   8   5   2      101.98       99.71      4.93 o 
   9   5   2       98.59       94.59      2.83 o 
  10   5   2      316.07      296.35      5.21 o 
  11   5   2       23.89       22.74      1.60 o 
  12   5   2      150.43      144.03      4.30 o 
  13   5   2       35.34       34.94      2.47 o 
  14   5   2       16.04       11.06      1.82 o 
  15   5   2       37.07       35.10      2.94 o 
 -17   6   2        6.76        6.95      2.91 o 
 -16   6   2       22.97       21.04      3.51 o 
 -15   6   2       51.07       53.17      5.91 o 
 -14   6   2       59.51       65.75      3.13 o 
 -13   6   2       57.40       60.26      2.64 o 
 -12   6   2        3.61        4.10      1.45 o 
 -11   6   2      148.25      145.44      4.36 o 
 -10   6   2      314.56      311.04      5.87 o 
  -9   6   2      622.94      640.93      8.66 o 
  -8   6   2       66.12       60.47      1.85 o 
  -7   6   2      204.26      177.23      2.94 o 
  -6   6   2       56.60       51.38      1.47 o 
  -5   6   2      270.51      289.62      3.36 o 
  -4   6   2      271.06      317.05      4.44 o 
  -3   6   2      636.30      615.58      7.99 o 
  -2   6   2      992.59      942.02     11.73 o 
  -1   6   2      406.29      488.27      5.06 o 
   0   6   2       44.47       52.49      1.09 o 
   1   6   2        7.41        7.25      0.63 o 
   2   6   2       88.41       60.92      1.37 o 
   3   6   2      480.75      473.49      5.34 o 
   4   6   2      307.38      311.67      4.60 o 
   5   6   2       46.18       52.22      1.50 o 
   6   6   2      218.02      210.28      4.01 o 
   7   6   2        0.65        0.05      0.98 o 
   8   6   2       47.14       42.02      3.46 o 
   9   6   2        0.20        0.35      1.05 o 
  10   6   2       15.89       16.20      1.49 o 
  11   6   2        4.13        2.79      1.42 o 
  12   6   2       46.67       47.88      4.22 o 
  13   6   2       76.26       79.16      3.56 o 
  14   6   2        0.90        0.28      1.42 o 
  15   6   2        8.00        3.46      1.72 o 
 -16   7   2        0.24        4.15      4.15 o 
 -15   7   2        0.05        0.44      1.64 o 
 -14   7   2       21.52       18.53      2.47 o 
 -13   7   2       13.54       11.95      1.89 o 
 -12   7   2       23.06       21.88      2.16 o 
 -11   7   2        7.21        9.15      1.69 o 
 -10   7   2       20.06       23.55      2.05 o 
  -9   7   2      144.83      145.65      3.77 o 
  -8   7   2      125.24      113.77      3.19 o 
  -7   7   2      176.08      175.38      3.84 o 
  -6   7   2       28.59       27.44      1.63 o 
  -5   7   2        0.05        0.19      0.45 o 
  -4   7   2      140.75      124.80      3.49 o 
  -3   7   2      347.58      339.11      5.89 o 
  -2   7   2      306.77      338.97      4.91 o 
  -1   7   2       51.23       54.38      1.55 o 
   0   7   2      639.81      674.59      7.63 o 
   1   7   2      137.40      114.84      2.02 o 
   2   7   2      331.84      314.22      4.67 o 
   3   7   2       15.06       14.98      1.05 o 
   4   7   2      298.90      307.13      4.33 o 
   5   7   2      301.00      307.42      4.55 o 
   6   7   2     1539.17     1475.23     18.14 o 
   7   7   2      111.16      107.77      4.34 o 
   8   7   2      155.85      171.33      4.59 o 
   9   7   2        0.89        1.04      1.20 o 
  10   7   2      138.27      141.30      7.58 o 
  11   7   2       77.27       77.82      3.33 o 
  12   7   2       66.22       72.28      3.33 o 
  13   7   2       11.57        8.40      4.12 o 
  14   7   2       45.17       53.70      4.07 o 
 -15   8   2       18.26       18.92      3.99 o 
 -14   8   2        2.00        1.68      2.56 o 
 -13   8   2        7.40        8.11      2.13 o 
 -12   8   2        0.30       -0.16      2.15 o 
 -11   8   2      252.58      250.79      6.16 o 
 -10   8   2      135.22      137.21      4.27 o 
  -9   8   2       54.83       54.19      2.72 o 
  -8   8   2       23.98       28.00      2.07 o 
  -7   8   2        0.03       -0.93      0.93 o 
  -6   8   2        0.02       -0.93      0.93 o 
  -5   8   2      206.81      210.58      3.90 o 
  -4   8   2       44.34       51.04      2.43 o 
  -3   8   2       97.32       85.92      2.32 o 
  -2   8   2        3.97        3.70      0.93 o 
  -1   8   2       89.95       98.05      2.61 o 
   0   8   2       37.21       50.28      1.78 o 
   1   8   2       12.82       11.25      1.11 o 
   2   8   2        7.75        4.13      0.93 o 
   3   8   2      357.64      349.27      5.26 o 
   4   8   2       18.51       17.95      1.29 o 
   5   8   2        9.34        8.88      1.14 o 
   6   8   2      419.05      419.24      6.44 o 
   7   8   2      170.24      162.90      5.12 o 
   8   8   2        9.03       10.79      2.54 o 
   9   8   2       13.44       17.25      1.87 o 
  10   8   2        0.01        0.08      1.64 o 
  11   8   2        3.17       -1.13      1.68 o 
  12   8   2       25.12       22.56      3.07 o 
  13   8   2       16.93       17.35      2.95 o 
  14   8   2        2.21       -0.97      2.18 o 
 -14   9   2        2.84        2.62      2.13 o 
 -13   9   2        1.22        1.54      2.40 o 
 -12   9   2        0.64        0.06      1.76 o 
 -11   9   2       21.02       18.83      2.15 o 
 -10   9   2       89.36       85.11      3.45 o 
  -9   9   2        2.05        2.42      1.38 o 
  -8   9   2       28.08       24.61      2.25 o 
  -7   9   2       85.81       81.65      2.55 o 
  -6   9   2       81.82       80.74      3.48 o 
  -5   9   2      379.31      366.92      7.32 o 
  -4   9   2      138.93      140.27      3.16 o 
  -3   9   2      142.74      144.79      3.16 o 
  -2   9   2      237.39      240.79      5.63 o 
  -1   9   2       60.68       56.98      3.99 o 
   0   9   2       41.13       43.29      2.26 o 
   1   9   2       55.80       51.42      4.79 o 
   2   9   2       43.24       40.48      2.26 o 
   3   9   2        1.86        2.13      0.88 o 
   4   9   2       35.42       29.84      1.74 o 
   5   9   2      104.52      102.30      3.05 o 
   6   9   2        1.35        0.86      0.98 o 
   7   9   2       76.78       74.91      2.75 o 
   8   9   2        0.26        2.08      1.64 o 
   9   9   2        1.30        0.44      2.24 o 
  10   9   2       12.78       11.82      2.36 o 
  11   9   2        0.26        0.75      3.99 o 
  12   9   2        0.01       -0.13      1.93 o 
  13   9   2       12.24       16.05      2.95 o 
 -13  10   2        0.00        0.75      1.89 o 
 -12  10   2        1.65        1.50      1.83 o 
 -11  10   2        2.44        1.11      1.47 o 
 -10  10   2       72.33       78.91      4.37 o 
  -9  10   2       69.75       68.07      2.98 o 
  -8  10   2        8.69       10.29      1.52 o 
  -7  10   2       10.08        8.22      1.83 o 
  -6  10   2        7.43        6.31      1.43 o 
  -5  10   2      261.36      249.74      6.96 o 
  -4  10   2       77.01       80.27      4.84 o 
  -3  10   2       88.85       87.68      2.84 o 
  -2  10   2        7.11        4.76      2.87 o 
  -1  10   2        0.07        0.80      0.90 o 
   0  10   2       90.08       87.13      3.39 o 
   1  10   2      193.13      175.58      4.97 o 
   2  10   2       76.05       62.90      3.51 o 
   3  10   2       18.14       16.75      1.76 o 
   4  10   2       54.70       46.01      2.01 o 
   5  10   2        0.80       -0.27      0.91 o 
   6  10   2        0.68        0.52      0.98 o 
   7  10   2        1.84        1.06      1.26 o 
   8  10   2       10.53       12.79      3.03 o 
   9  10   2        9.09       11.28      2.30 o 
  10  10   2        4.61        5.37      2.13 o 
  11  10   2        6.58        4.23      3.03 o 
  12  10   2        0.00        0.06      2.18 o 
 -12  11   2        0.09       -2.34      3.19 o 
 -11  11   2        4.73        4.43      1.91 o 
 -10  11   2       19.80       19.71      2.14 o 
  -9  11   2       25.37       15.65      3.19 o 
  -8  11   2        2.31        2.24      1.92 o 
  -7  11   2        2.88        7.03      2.24 o 
  -6  11   2       27.04       27.79      3.51 o 
  -5  11   2        2.38        3.51      1.92 o 
  -4  11   2       71.26       63.57      4.47 o 
  -3  11   2        0.15        0.07      0.93 o 
  -2  11   2        0.49        1.76      1.24 o 
  -1  11   2        0.71        2.40      1.13 o 
   0  11   2        3.43        4.41      1.23 o 
   1  11   2       62.02       72.09      3.16 o 
   2  11   2       33.61       29.93      2.56 o 
   3  11   2       27.86       24.06      2.14 o 
   4  11   2       56.23       54.35      3.35 o 
   5  11   2        4.46        3.35      1.36 o 
   6  11   2        8.10        9.01      1.60 o 
   7  11   2       60.45       61.84      2.67 o 
   8  11   2       12.77       10.05      2.24 o 
   9  11   2       67.60       67.53      7.19 o 
  10  11   2        6.38        6.30      2.87 o 
 -10  12   2        3.16        4.47      2.24 o 
  -9  12   2       72.37       95.83      6.39 o 
  -8  12   2        0.23        0.96      1.92 o 
  -7  12   2       68.73       66.76      5.11 o 
  -6  12   2        3.05        4.15      2.24 o 
  -5  12   2        2.81        3.51      1.92 o 
  -4  12   2       12.05       16.61      2.87 o 
  -3  12   2        0.17       -1.28      1.28 o 
  -2  12   2       13.16       16.52      1.91 o 
  -1  12   2        3.35        4.63      1.36 o 
   0  12   2       45.60       47.03      4.47 o 
   1  12   2       83.63       77.78      4.95 o 
   2  12   2      218.60      236.79      6.43 o 
   3  12   2        0.49        3.02      1.92 o 
   4  12   2        0.43        2.31      1.46 o 
   5  12   2        1.43        0.37      1.60 o 
   6  12   2        5.01        5.20      1.60 o 
   7  12   2        0.82        1.76      1.36 o 
   8  12   2        1.10        4.00      1.91 o 
   9  12   2        0.01        2.52      2.00 o 
  -8  13   2        2.87        2.56      2.24 o 
  -7  13   2        4.42        7.03      2.56 o 
  -6  13   2       20.74       15.65      3.19 o 
  -5  13   2        0.19        0.64      1.92 o 
  -4  13   2        0.46        0.00      1.92 o 
  -3  13   2       33.14       37.69      4.15 o 
  -2  13   2        0.64        0.32      1.92 o 
  -1  13   2        5.83       10.67      1.92 o 
   0  13   2       33.41       32.34      2.48 o 
   1  13   2       18.79       17.04      2.14 o 
   2  13   2       73.29       81.62      3.84 o 
   3  13   2        0.40        0.32      1.60 o 
   4  13   2       33.01       37.45      5.75 o 
   5  13   2        2.59        3.67      1.58 o 
   6  13   2       12.25        9.90      3.19 o 
   7  13   2        3.16        5.43      2.56 o 
  -5  14   2       23.98       26.83      3.83 o 
  -4  14   2        1.53        1.28      1.92 o 
  -3  14   2       19.06       23.00      3.51 o 
  -2  14   2        0.73        0.96      1.92 o 
  -1  14   2        4.23        2.24      2.24 o 
   0  14   2        0.47       -1.28      1.36 o 
   1  14   2        0.91        0.10      1.46 o 
   2  14   2        0.02        0.32      1.36 o 
   3  14   2       15.74       23.22      3.51 o 
   4  14   2        6.34        6.32      3.67 o 
 -18   1   3        2.84        1.60      2.56 o 
 -17   1   3        3.88        7.36      1.91 o 
 -16   1   3        6.10        5.58      1.64 o 
 -15   1   3       13.64       10.50      1.65 o 
 -14   1   3        7.69        9.80      1.55 o 
 -13   1   3       43.15       48.19      1.78 o 
 -12   1   3       35.34       32.59      1.52 o 
 -11   1   3       11.59       11.41      1.42 o 
 -10   1   3        0.18        0.11      0.54 o 
  -9   1   3       87.30       85.09      1.63 o 
  -8   1   3      249.40      226.42      2.33 o 
  -7   1   3      354.09      352.43      3.18 o 
  -6   1   3       25.82       24.69      0.78 o 
  -5   1   3      551.86      543.69      5.28 o 
  -4   1   3       24.50       28.23      1.18 o 
  -3   1   3     1626.92     1651.91     14.83 o 
  -2   1   3       51.31       42.50      1.02 o 
  -1   1   3        5.67        3.25      0.57 o 
   0   1   3        2.15        1.36      0.60 o 
   1   1   3       29.80       26.77      0.99 o 
   2   1   3      251.12      239.91      3.70 o 
   3   1   3     1502.96     1531.41     15.91 o 
   4   1   3       70.53       68.22      1.51 o 
   5   1   3      452.26      458.73      4.78 o 
   6   1   3       13.05       15.53      0.85 o 
   7   1   3       89.65       88.34      2.83 o 
   8   1   3      119.70      109.46      2.38 o 
   9   1   3        0.29        0.89      1.22 o 
  10   1   3        2.35        0.71      0.80 o 
  11   1   3        7.32        4.53      0.94 o 
  12   1   3        0.15        0.91      0.91 o 
  13   1   3        1.37       -0.42      0.87 o 
  14   1   3       39.43       43.26      1.88 o 
  15   1   3       12.75       16.06      2.40 o 
  16   1   3        0.07       -0.98      0.98 o 
 -18   2   3       13.91       15.10      2.07 o 
 -17   2   3        6.24        8.19      2.72 o 
 -16   2   3        0.40       -0.31      1.45 o 
 -15   2   3       12.09       15.72      1.72 o 
 -14   2   3      649.78      652.15     10.12 o 
 -13   2   3        0.07        0.58      1.02 o 
 -12   2   3      207.45      205.05      3.42 o 
 -11   2   3      122.12      126.37      2.43 o 
 -10   2   3      127.14      128.23      2.20 o 
  -9   2   3       59.82       62.10      1.42 o 
  -8   2   3      258.18      275.22      2.97 o 
  -7   2   3        4.43        9.69      0.76 o 
  -6   2   3      231.51      223.23      2.43 o 
  -5   2   3      190.95      185.58      1.87 o 
  -4   2   3      108.12      124.58      1.50 o 
  -3   2   3      178.03      196.47      3.00 o 
  -2   2   3        8.31       15.47      0.75 o 
  -1   2   3        5.76        8.43      0.50 o 
   0   2   3      179.89      185.50      2.64 o 
   1   2   3       13.86       12.37      1.32 o 
   2   2   3        6.35        9.84      1.64 o 
   3   2   3       31.43       41.23      1.24 o 
   4   2   3      814.38      842.19      8.55 o 
   5   2   3       96.42       96.21      1.77 o 
   6   2   3       15.23       16.25      0.93 o 
   7   2   3      274.65      267.17      3.49 o 
   8   2   3     1178.40     1072.87     11.88 o 
   9   2   3      481.72      436.71      5.75 o 
  10   2   3        0.09        2.39      0.80 o 
  11   2   3      115.07      109.44      2.56 o 
  12   2   3       46.64       49.40      2.41 o 
  13   2   3       84.70       79.68      5.08 o 
  14   2   3      137.45      147.40      4.18 o 
  15   2   3       59.05       62.02      3.50 o 
 -18   3   3        0.67       -1.17      1.17 o 
 -17   3   3        2.21        1.19      1.40 o 
 -16   3   3        0.74       -0.60      1.35 o 
 -15   3   3       61.67       57.67      3.02 o 
 -14   3   3        1.39       -1.58      1.82 o 
 -13   3   3       19.29       18.04      1.68 o 
 -12   3   3      219.70      216.18      3.34 o 
 -11   3   3       29.49       31.10      1.24 o 
 -10   3   3       81.27       85.37      1.84 o 
  -9   3   3       65.85       65.83      1.55 o 
  -8   3   3       36.45       44.61      1.29 o 
  -7   3   3      449.12      461.60      4.04 o 
  -6   3   3      251.97      233.38      2.61 o 
  -5   3   3      372.92      369.64      3.31 o 
  -4   3   3        8.40        4.72      0.42 o 
  -3   3   3     1394.94     1348.46     11.33 o 
  -2   3   3      176.45      193.33      2.13 o 
  -1   3   3        5.06        2.74      0.46 o 
   0   3   3     2929.64     2935.65     25.11 o 
   1   3   3     1101.14      995.57      8.49 o 
   2   3   3      211.10      202.79      3.41 o 
   3   3   3       37.10       37.89      1.89 o 
   4   3   3      135.76      125.35      2.70 o 
   5   3   3      742.53      717.53     11.43 o 
   6   3   3      979.82      948.20     13.99 o 
   7   3   3      436.12      418.63      7.39 o 
   8   3   3        3.70        1.02      1.09 o 
   9   3   3       20.10       18.93      2.40 o 
  10   3   3       54.74       42.76      1.98 o 
  11   3   3       57.00       58.91      3.96 o 
  12   3   3       23.21       24.95      2.27 o 
  13   3   3       43.24       37.22      2.27 o 
  14   3   3       17.32       20.32      3.19 o 
  15   3   3        3.11        2.56      1.81 o 
 -17   4   3        0.22        1.14      2.53 o 
 -16   4   3       39.43       51.83      7.67 o 
 -15   4   3       30.29       33.85      6.02 o 
 -14   4   3       55.58       61.71      2.74 o 
 -13   4   3      148.56      142.71      3.37 o 
 -12   4   3       27.51       25.26      1.93 o 
 -11   4   3      151.44      150.83      2.63 o 
 -10   4   3      106.50      115.99      2.22 o 
  -9   4   3        6.49        6.40      1.01 o 
  -8   4   3      120.93      114.77      1.85 o 
  -7   4   3      431.31      453.05      4.80 o 
  -6   4   3      119.52      121.22      1.62 o 
  -5   4   3       38.20       40.60      1.01 o 
  -4   4   3      144.06      135.75      1.67 o 
  -3   4   3      511.31      548.00      5.36 o 
  -2   4   3     2326.73     2475.63     21.35 o 
  -1   4   3     1006.00     1107.28      9.90 o 
   0   4   3       28.45       36.51      0.90 o 
   1   4   3      309.64      371.15      4.28 o 
   2   4   3       97.30      102.22      1.83 o 
   3   4   3        4.78        3.58      0.71 o 
   4   4   3        0.73        3.24      0.87 o 
   5   4   3      391.78      379.32      5.88 o 
   6   4   3       13.00       12.83      1.46 o 
   7   4   3      381.70      368.40      9.46 o 
   8   4   3      431.82      406.84      7.62 o 
   9   4   3      128.62      115.60      3.07 o 
  10   4   3       63.97       62.22      2.72 o 
  11   4   3       92.10      103.21      3.64 o 
  12   4   3       32.86       37.53      2.05 o 
  13   4   3      106.44      105.36      3.56 o 
  14   4   3      115.02      132.56      9.10 o 
  15   4   3       46.94       45.49      3.83 o 
 -17   5   3        0.27        0.53      2.36 o 
 -16   5   3       10.02        8.83      2.76 o 
 -15   5   3        4.78        7.19      2.59 o 
 -14   5   3        0.01        0.14      1.71 o 
 -13   5   3       14.14       11.52      1.45 o 
 -12   5   3       41.40       38.14      2.22 o 
 -11   5   3        2.64        3.26      1.20 o 
 -10   5   3       54.58       47.00      1.79 o 
  -9   5   3       80.70       72.88      2.13 o 
  -8   5   3       62.44       62.87      1.23 o 
  -7   5   3        6.61        7.86      0.57 o 
  -6   5   3       27.44       23.54      0.93 o 
  -5   5   3       13.03       13.42      0.54 o 
  -4   5   3      375.12      367.11      3.78 o 
  -3   5   3        3.89        3.54      0.56 o 
  -2   5   3      685.80      694.15      7.86 o 
  -1   5   3      236.96      257.21      3.16 o 
   0   5   3       96.77       84.03      1.65 o 
   1   5   3       18.63       17.56      0.79 o 
   2   5   3       14.04       13.73      0.76 o 
   3   5   3       11.56       13.69      0.82 o 
   4   5   3        9.27        6.94      1.07 o 
   5   5   3      782.97      736.62      9.99 o 
   6   5   3       74.11       84.65      4.14 o 
   7   5   3      214.61      222.56      5.09 o 
   8   5   3       72.54       75.52      3.03 o 
   9   5   3      323.97      327.13      6.70 o 
  10   5   3        5.86        7.48      1.61 o 
  11   5   3        0.58        1.30      1.48 o 
  12   5   3        3.70        2.58      1.57 o 
  13   5   3       37.46       42.22      2.79 o 
  14   5   3       11.03       10.74      2.14 o 
  15   5   3        7.14        9.90      3.19 o 
 -16   6   3        2.58        1.92      3.83 o 
 -15   6   3        4.10        5.11      3.83 o 
 -14   6   3        9.75        5.82      1.89 o 
 -13   6   3        6.64        1.60      1.35 o 
 -12   6   3       84.32       77.58      4.28 o 
 -11   6   3       13.49       11.58      1.72 o 
 -10   6   3       39.50       41.92      2.06 o 
  -9   6   3       37.22       35.25      1.73 o 
  -8   6   3       19.46       18.71      1.35 o 
  -7   6   3       13.76       18.44      1.32 o 
  -6   6   3      388.52      392.76      6.29 o 
  -5   6   3       43.82       38.51      1.12 o 
  -4   6   3       34.50       24.95      0.79 o 
  -3   6   3        4.53        5.58      0.68 o 
  -2   6   3        9.32       11.52      0.82 o 
  -1   6   3       21.26       30.92      1.17 o 
   0   6   3       73.69       91.63      1.75 o 
   1   6   3      273.20      315.57      5.34 o 
   2   6   3       38.11       37.33      1.28 o 
   3   6   3       41.56       43.93      1.77 o 
   4   6   3        0.99        1.56      0.77 o 
   5   6   3      379.57      376.04      8.71 o 
   6   6   3      167.33      152.94      4.08 o 
   7   6   3       40.08       37.29      2.21 o 
   8   6   3      106.70       99.72      3.40 o 
   9   6   3      126.65      134.21      4.04 o 
  10   6   3       43.14       44.43      2.62 o 
  11   6   3        2.11        2.17      1.27 o 
  12   6   3        5.97        9.76      1.90 o 
  13   6   3        4.83        3.45      1.74 o 
  14   6   3       12.35       17.28      2.87 o 
 -16   7   3        7.75       13.74      4.79 o 
 -15   7   3       26.60       30.51      3.35 o 
 -14   7   3        1.16        0.52      1.64 o 
 -13   7   3        5.70        9.29      2.19 o 
 -12   7   3        0.87        0.37      1.35 o 
 -11   7   3       29.31       29.31      3.52 o 
 -10   7   3       14.34       13.95      4.79 o 
  -9   7   3       31.55       28.85      2.12 o 
  -8   7   3       73.28       66.83      2.86 o 
  -7   7   3        0.39       -1.34      1.34 o 
  -6   7   3      353.43      352.40      8.21 o 
  -5   7   3      411.27      413.74      5.47 o 
  -4   7   3      185.22      181.81      3.48 o 
  -3   7   3        3.88        3.12      0.86 o 
  -2   7   3       33.67       34.95      1.39 o 
  -1   7   3        3.69        2.52      0.68 o 
   0   7   3        0.68        0.08      0.69 o 
   1   7   3       76.65       84.96      2.61 o 
   2   7   3        9.67       12.27      1.30 o 
   3   7   3      308.59      313.03      5.77 o 
   4   7   3       82.11       81.05      4.27 o 
   5   7   3       18.54       17.96      1.60 o 
   6   7   3       18.84       18.62      2.72 o 
   7   7   3        0.53        0.32      1.92 o 
   8   7   3        0.94       -0.32      1.43 o 
   9   7   3       87.34       93.77      4.68 o 
  10   7   3        0.87        1.84      1.44 o 
  11   7   3        0.01        0.10      1.44 o 
  12   7   3       43.14       53.05      3.23 o 
  13   7   3       20.34       21.99      2.50 o 
 -15   8   3       20.15       24.41      3.35 o 
 -14   8   3        2.19        1.09      2.40 o 
 -13   8   3        1.26        1.49      4.15 o 
 -12   8   3       12.37       12.39      2.35 o 
 -11   8   3       66.19       57.53      3.40 o 
 -10   8   3        3.01        5.28      1.47 o 
  -9   8   3        2.17        1.43      1.32 o 
  -8   8   3       40.65       38.98      3.01 o 
  -7   8   3        6.21        5.76      1.22 o 
  -6   8   3      165.56      173.77      3.59 o 
  -5   8   3        9.62        9.29      1.49 o 
  -4   8   3       49.28       51.65      2.10 o 
  -3   8   3       61.92       60.00      2.18 o 
  -2   8   3        0.10        0.41      0.73 o 
  -1   8   3       32.21       35.36      2.03 o 
   0   8   3        0.18        0.08      0.82 o 
   1   8   3      160.48      149.12      3.83 o 
   2   8   3        9.04        9.23      1.23 o 
   3   8   3       54.37       50.90      2.20 o 
   4   8   3        6.74        5.90      1.20 o 
   5   8   3       96.42       95.91      3.15 o 
   6   8   3        0.66       -0.32      1.59 o 
   7   8   3       45.04       37.37      2.99 o 
   8   8   3        5.73        2.10      2.08 o 
   9   8   3       20.12       19.30      2.60 o 
  10   8   3       12.38       10.35      2.87 o 
  11   8   3       48.14       48.20      6.39 o 
  12   8   3       76.25       87.84      7.99 o 
  13   8   3        1.32       -0.77      4.31 o 
 -14   9   3        0.68       -0.79      1.83 o 
 -13   9   3        1.01        0.52      2.87 o 
 -12   9   3        0.01       -0.43      1.76 o 
 -11   9   3       30.50       31.35      2.43 o 
 -10   9   3        0.02       -0.53      1.26 o 
  -9   9   3        0.61        0.22      1.22 o 
  -8   9   3        3.26        4.54      1.22 o 
  -7   9   3        5.53        5.91      1.62 o 
  -6   9   3       43.42       46.30      5.27 o 
  -5   9   3      180.21      176.28      4.74 o 
  -4   9   3       38.27       35.99      3.67 o 
  -3   9   3       37.72       35.11      3.19 o 
  -2   9   3        0.36       -0.64      1.12 o 
  -1   9   3      108.18      111.21      3.61 o 
   0   9   3      209.09      211.63      5.42 o 
   1   9   3      168.39      168.48      3.57 o 
   2   9   3       26.89       29.36      1.66 o 
   3   9   3        3.37        1.01      0.91 o 
   4   9   3        0.20        0.34      1.50 o 
   5   9   3       78.96       76.80      2.80 o 
   6   9   3       90.67       98.21      3.32 o 
   7   9   3        0.15       -0.48      1.40 o 
   8   9   3       34.36       41.49      3.22 o 
   9   9   3        8.28        6.47      2.40 o 
  10   9   3        7.61       12.00      2.60 o 
  11   9   3       20.60       25.00      3.30 o 
  12   9   3        5.18        1.33      2.42 o 
 -13  10   3        2.08        3.98      1.89 o 
 -12  10   3       13.09       12.82      2.23 o 
 -11  10   3        8.57        7.08      1.66 o 
 -10  10   3       46.53       49.96      2.75 o 
  -9  10   3        1.46        0.15      1.69 o 
  -8  10   3       39.47       39.05      3.13 o 
  -7  10   3        3.72        1.28      1.60 o 
  -6  10   3       48.96       52.39      4.15 o 
  -5  10   3        0.64        6.07      1.92 o 
  -4  10   3       14.79       11.50      2.24 o 
  -3  10   3        0.04        0.00      0.90 o 
  -2  10   3       29.90       31.73      4.79 o 
  -1  10   3        2.67        3.35      1.13 o 
   0  10   3       32.88       38.78      3.35 o 
   1  10   3        0.48        1.60      1.13 o 
   2  10   3        0.41        0.80      1.13 o 
   3  10   3       89.96       83.36      2.69 o 
   4  10   3        4.08        2.84      1.14 o 
   5  10   3        0.40        1.08      1.01 o 
   6  10   3        7.24        5.47      1.80 o 
   7  10   3        0.29        1.32      1.76 o 
   8  10   3       13.84       14.12      2.45 o 
   9  10   3       14.13       14.24      2.68 o 
  10  10   3       25.85       32.01      3.45 o 
  11  10   3        0.01        1.16      3.19 o 
 -12  11   3        2.18        3.33      1.76 o 
 -11  11   3        0.72        2.73      2.24 o 
 -10  11   3       10.05        8.62      2.56 o 
  -9  11   3        4.34        2.56      1.92 o 
  -8  11   3       38.96       42.16      4.15 o 
  -7  11   3        8.06        8.31      2.56 o 
  -6  11   3        7.39        5.11      1.92 o 
  -5  11   3        4.41        1.92      1.60 o 
  -4  11   3        3.48        6.07      2.24 o 
  -3  11   3        8.30        8.62      2.24 o 
  -2  11   3       45.55       53.03      2.82 o 
  -1  11   3       48.14       49.07      2.71 o 
   0  11   3       41.79       32.66      2.26 o 
   1  11   3       71.18       79.86      3.50 o 
   2  11   3        0.03        0.93      1.23 o 
   3  11   3       27.40       24.63      2.26 o 
   4  11   3        0.34       -0.41      1.18 o 
   5  11   3        4.82        7.43      1.35 o 
   6  11   3        0.81        0.14      1.23 o 
   7  11   3        9.55       13.69      2.48 o 
   8  11   3        0.19        1.86      2.40 o 
   9  11   3       15.91       19.41      2.91 o 
 -10  12   3       16.46       18.85      3.51 o 
  -9  12   3        4.10        1.60      2.24 o 
  -8  12   3        9.89        8.62      2.87 o 
  -7  12   3        2.24        3.83      2.24 o 
  -6  12   3        1.27        0.96      1.92 o 
  -5  12   3        1.17        1.92      1.92 o 
  -4  12   3        4.50        2.87      1.92 o 
  -3  12   3        2.34        1.60      1.92 o 
  -2  12   3        6.19        8.31      2.56 o 
  -1  12   3        0.27        2.72      1.36 o 
   0  12   3        0.32       -1.06      1.06 o 
   1  12   3        1.85        1.28      1.92 o 
   2  12   3        0.00        0.32      1.76 o 
   3  12   3        5.61        7.45      3.67 o 
   4  12   3        0.99        0.00      1.36 o 
   5  12   3        0.81        0.87      2.87 o 
   6  12   3        1.97        1.70      1.26 o 
   7  12   3       19.08       31.68      2.91 o 
   8  12   3        0.03       -1.47      1.91 o 
  -8  13   3        4.90        6.07      2.56 o 
  -7  13   3        0.20        0.96      2.24 o 
  -6  13   3        0.09       -0.32      2.24 o 
  -5  13   3        0.36       -1.60      1.60 o 
  -4  13   3        0.06       -0.64      1.60 o 
  -3  13   3       14.76       16.93      3.19 o 
  -2  13   3        4.26        2.56      1.92 o 
  -1  13   3        1.38       -1.60      1.60 o 
   0  13   3        0.07        2.21      2.40 o 
   1  13   3        0.00        0.32      1.60 o 
   2  13   3        0.39       -0.87      1.23 o 
   3  13   3        9.01        9.25      2.03 o 
   4  13   3        0.03        1.11      1.92 o 
   5  13   3        2.34        2.79      1.68 o 
  -4  14   3        3.43        6.39      2.56 o 
  -3  14   3        3.12        4.15      2.24 o 
  -2  14   3        0.39        0.00      2.24 o 
  -1  14   3        1.62        3.51      2.24 o 
   0  14   3       23.08       20.12      3.51 o 
   1  14   3       23.05       18.53      2.48 o 
 -18   0   4       13.14       15.33      3.51 o 
 -17   0   4        9.76       10.54      2.87 o 
 -16   0   4        4.71        6.07      2.87 o 
 -15   0   4      239.46      229.92      9.42 o 
 -14   0   4       49.71       49.04      4.95 o 
 -13   0   4       70.51       71.74      3.36 o 
 -12   0   4       77.99       80.20      3.42 o 
 -11   0   4       44.98       43.40      2.25 o 
 -10   0   4        0.39        0.98      1.27 o 
  -9   0   4       25.31       28.08      2.40 o 
  -8   0   4      368.82      375.96      5.53 o 
  -7   0   4      812.17      799.13      9.51 o 
  -6   0   4       35.24       28.32      1.27 o 
  -5   0   4     1001.99     1050.97     13.85 o 
  -4   0   4      112.25       84.47      2.36 o 
  -3   0   4     2821.08     2768.47     38.25 o 
  -2   0   4      534.35      626.54      9.97 o 
  -1   0   4     1171.58     1246.57     21.34 o 
   0   0   4       14.78       33.65      4.47 o 
   1   0   4      109.08      127.10      3.82 o 
   2   0   4        4.82        7.21      1.11 o 
   3   0   4     1981.07     2006.13     33.19 o 
   4   0   4      733.60      690.70     10.50 o 
   5   0   4       65.46       58.25      2.43 o 
   6   0   4      100.73      103.04      3.59 o 
   7   0   4      130.31      129.17      7.03 o 
   8   0   4      498.68      486.16      9.93 o 
   9   0   4        0.63       -0.06      1.23 o 
  10   0   4      600.20      557.93     11.27 o 
  11   0   4      190.69      188.67      5.50 o 
  12   0   4      155.23      151.84      4.91 o 
  13   0   4      186.98      197.24      5.73 o 
  14   0   4       40.44       37.97      2.76 o 
  15   0   4        3.96       -0.41      1.60 o 
 -18   1   4        5.28        2.59      1.83 o 
 -17   1   4       33.54       36.86      2.91 o 
 -16   1   4        2.71        0.46      1.76 o 
 -15   1   4       46.94       43.53      2.54 o 
 -14   1   4        0.44        0.86      1.46 o 
 -13   1   4      173.89      167.27      3.50 o 
 -12   1   4       88.14       89.13      2.32 o 
 -11   1   4      238.79      240.18      3.80 o 
 -10   1   4      237.76      227.34      3.33 o 
  -9   1   4       67.76       68.02      1.86 o 
  -8   1   4      225.36      221.20      2.81 o 
  -7   1   4      267.37      233.38      2.81 o 
  -6   1   4      156.53      157.66      2.41 o 
  -5   1   4     2119.40     2115.55     18.16 o 
  -4   1   4     3610.42     3642.76     30.39 o 
  -3   1   4     1589.86     1457.97     13.54 o 
  -2   1   4        3.51       -0.84      0.84 o 
  -1   1   4      731.96      802.99      9.05 o 
   0   1   4      101.22       97.82      2.10 o 
   1   1   4      501.30      458.14      5.67 o 
   2   1   4     1547.93     1477.68     17.60 o 
   3   1   4      209.63      205.76      3.68 o 
   4   1   4      563.24      575.12      7.04 o 
   5   1   4      141.18      137.41      2.65 o 
   6   1   4       54.35       50.31      1.74 o 
   7   1   4       29.09       29.39      2.17 o 
   8   1   4       60.29       62.94      2.13 o 
   9   1   4      235.20      221.17      4.93 o 
  10   1   4       33.31       31.69      1.59 o 
  11   1   4       24.41       17.36      1.32 o 
  12   1   4        0.03       -0.94      0.94 o 
  13   1   4        0.52       -0.90      0.90 o 
  14   1   4       12.65       13.12      1.44 o 
  15   1   4       24.68       31.12      1.71 o 
 -18   2   4        1.50        1.22      1.83 o 
 -17   2   4        3.20        0.30      1.76 o 
 -16   2   4        0.04       -1.09      1.68 o 
 -15   2   4        2.82        3.93      1.62 o 
 -14   2   4      161.12      152.88      4.30 o 
 -13   2   4        1.94        2.28      1.14 o 
 -12   2   4      159.09      159.31      3.06 o 
 -11   2   4       16.39       16.11      1.26 o 
 -10   2   4       68.14       69.12      1.74 o 
  -9   2   4       17.45       17.75      0.95 o 
  -8   2   4       77.83       87.31      1.92 o 
  -7   2   4       31.64       34.89      1.11 o 
  -6   2   4      100.11       91.74      1.43 o 
  -5   2   4        0.35        0.62      0.52 o 
  -4   2   4      731.95      717.31      6.30 o 
  -3   2   4      447.45      487.75      4.52 o 
  -2   2   4      633.05      719.47      7.01 o 
  -1   2   4        9.10        6.80      0.62 o 
   0   2   4       44.71       43.04      1.40 o 
   1   2   4       17.21       15.17      0.88 o 
   2   2   4        3.80        3.82      0.67 o 
   3   2   4       22.08       20.95      1.17 o 
   4   2   4      918.70      922.95     10.29 o 
   5   2   4        0.35       -0.18      1.01 o 
   6   2   4      467.02      487.33      6.29 o 
   7   2   4       58.45       62.02      1.93 o 
   8   2   4        1.22       -0.17      0.79 o 
   9   2   4        8.58        9.98      1.34 o 
  10   2   4       18.85       20.03      1.30 o 
  11   2   4       70.74       72.59      2.16 o 
  12   2   4       85.42       87.73      3.37 o 
  13   2   4       34.40       33.39      2.45 o 
  14   2   4        0.69       -1.41      1.41 o 
 -17   3   4        0.13       -1.60      2.87 o 
 -16   3   4        0.74        0.14      1.45 o 
 -15   3   4        0.73        0.56      1.54 o 
 -14   3   4       18.66       16.95      1.61 o 
 -13   3   4       12.65       14.85      1.83 o 
 -12   3   4       37.22       35.51      1.79 o 
 -11   3   4       73.84       67.70      1.72 o 
 -10   3   4        3.90        4.10      0.76 o 
  -9   3   4        0.59       -0.27      0.66 o 
  -8   3   4       18.28       17.41      0.86 o 
  -7   3   4        0.65        1.29      0.68 o 
  -6   3   4       11.23        9.24      0.75 o 
  -5   3   4      144.13      145.62      1.92 o 
  -4   3   4      448.19      404.56      3.91 o 
  -3   3   4      504.93      527.26      5.40 o 
  -2   3   4       65.29       69.07      1.66 o 
  -1   3   4       15.59       13.92      0.71 o 
   0   3   4        5.87        6.25      0.71 o 
   1   3   4       55.27       61.71      1.75 o 
   2   3   4       55.08       57.22      1.33 o 
   3   3   4      293.51      311.89      3.73 o 
   4   3   4      168.43      164.35      2.73 o 
   5   3   4        9.28        6.46      1.42 o 
   6   3   4        8.35        8.52      1.52 o 
   7   3   4       44.14       46.34      4.37 o 
   8   3   4       69.65       71.44      2.49 o 
   9   3   4        0.01        0.03      0.93 o 
  10   3   4        0.75       -1.11      1.11 o 
  11   3   4        0.41       -0.13      1.23 o 
  12   3   4        3.20        2.64      1.41 o 
  13   3   4        0.14        0.54      1.98 o 
  14   3   4       28.45       34.75      2.52 o 
 -17   4   4        0.64        0.63      2.68 o 
 -16   4   4        1.78        0.41      1.12 o 
 -15   4   4       16.91       14.34      1.50 o 
 -14   4   4        0.01       -0.11      1.16 o 
 -13   4   4       11.89       11.29      1.35 o 
 -12   4   4       25.59       24.56      1.35 o 
 -11   4   4        7.96        5.98      0.97 o 
 -10   4   4        3.68        2.12      0.73 o 
  -9   4   4       94.21      102.44      2.38 o 
  -8   4   4       38.22       33.12      1.20 o 
  -7   4   4       11.64       12.53      0.83 o 
  -6   4   4       53.01       65.81      1.47 o 
  -5   4   4       27.15       19.91      0.78 o 
  -4   4   4      150.07      160.25      2.09 o 
  -3   4   4       51.86       39.45      1.19 o 
  -2   4   4      160.82      161.34      2.25 o 
  -1   4   4       19.76       20.98      0.69 o 
   0   4   4      220.40      208.62      2.98 o 
   1   4   4      348.43      382.55      4.99 o 
   2   4   4       50.96       52.98      2.09 o 
   3   4   4        9.44        7.79      1.12 o 
   4   4   4       19.95       19.37      1.36 o 
   5   4   4       54.67       55.42      4.10 o 
   6   4   4        5.00        3.93      1.44 o 
   7   4   4      624.59      603.61     11.47 o 
   8   4   4       11.68       11.96      1.63 o 
   9   4   4       19.12       21.37      2.11 o 
  10   4   4       28.56       26.37      2.17 o 
  11   4   4       34.76       28.97      2.61 o 
  12   4   4       58.56       65.78      3.01 o 
  13   4   4       45.02       42.01      2.52 o 
  14   4   4        0.86        2.10      1.91 o 
 -17   5   4        1.66       -0.73      2.45 o 
 -16   5   4        9.82       10.17      2.91 o 
 -15   5   4       11.80       10.57      2.68 o 
 -14   5   4        0.03       -0.45      2.87 o 
 -13   5   4       50.91       48.84      3.51 o 
 -12   5   4       10.31       12.25      1.15 o 
 -11   5   4       84.91       87.53      2.24 o 
 -10   5   4       36.47       36.15      1.92 o 
  -9   5   4       94.03       88.19      2.11 o 
  -8   5   4       58.03       54.83      1.70 o 
  -7   5   4      352.41      347.90      4.71 o 
  -6   5   4       20.05       18.31      1.35 o 
  -5   5   4      427.78      431.46      5.06 o 
  -4   5   4      738.99      745.29      8.55 o 
  -3   5   4      285.62      314.37      3.58 o 
  -2   5   4       15.40       15.14      0.81 o 
  -1   5   4      568.05      559.13      6.82 o 
   0   5   4      135.19      116.88      2.11 o 
   1   5   4       74.85       68.86      1.75 o 
   2   5   4      213.33      224.34      3.49 o 
   3   5   4      158.56      153.24      3.89 o 
   4   5   4        0.01        1.57      1.26 o 
   5   5   4      175.37      160.88      4.22 o 
   6   5   4        2.58        2.64      1.34 o 
   7   5   4        1.88        3.85      1.34 o 
   8   5   4      172.70      167.78      4.56 o 
   9   5   4        0.09       -1.04      1.30 o 
  10   5   4       21.01       19.63      1.72 o 
  11   5   4        4.17        5.77      1.98 o 
  12   5   4        0.27        2.07      1.28 o 
  13   5   4        1.21        2.44      1.53 o 
 -16   6   4        6.66        5.43      4.47 o 
 -15   6   4        2.80        3.19      3.51 o 
 -14   6   4       13.57       14.05      4.15 o 
 -13   6   4        7.50       11.21      3.24 o 
 -12   6   4       87.70       81.65      3.79 o 
 -11   6   4       12.06       14.13      2.05 o 
 -10   6   4       11.00       13.34      2.12 o 
  -9   6   4        0.01        0.13      0.95 o 
  -8   6   4        0.26        0.98      0.65 o 
  -7   6   4        7.57        9.11      1.01 o 
  -6   6   4       31.98       36.25      2.44 o 
  -5   6   4        2.42        1.77      0.94 o 
  -4   6   4        6.15        7.73      0.95 o 
  -3   6   4        0.55       -0.51      0.69 o 
  -2   6   4      259.88      264.08      4.35 o 
  -1   6   4       95.04       88.04      2.27 o 
   0   6   4       36.08       34.08      1.71 o 
   1   6   4       30.13       31.69      1.71 o 
   2   6   4       42.30       42.52      1.80 o 
   3   6   4      148.80      131.82      3.69 o 
   4   6   4     1022.15     1001.17     23.85 o 
   5   6   4       10.55       12.99      1.63 o 
   6   6   4      177.42      181.14      5.05 o 
   7   6   4        0.11       -1.15      1.15 o 
   8   6   4      174.91      180.78      4.90 o 
   9   6   4       31.09       33.66      2.39 o 
  10   6   4      241.20      251.31      5.81 o 
  11   6   4       28.25       26.77      2.00 o 
  12   6   4       43.83       41.40      2.87 o 
  13   6   4       10.59        4.98      1.95 o 
 -15   7   4        0.00        5.43      4.15 o 
 -14   7   4        0.93       -1.43      1.43 o 
 -13   7   4       46.38       48.98      4.31 o 
 -12   7   4       76.64       87.22      3.76 o 
 -11   7   4      199.08      203.81      6.33 o 
 -10   7   4       16.72       15.56      1.82 o 
  -9   7   4       97.97       89.47      3.32 o 
  -8   7   4        1.84        2.25      1.26 o 
  -7   7   4      165.07      168.02      3.85 o 
  -6   7   4       44.29       48.99      2.08 o 
  -5   7   4      477.09      451.49      5.12 o 
  -4   7   4       25.64       24.86      1.27 o 
  -3   7   4      411.18      426.24      6.15 o 
  -2   7   4       62.23       62.54      2.00 o 
  -1   7   4      155.09      155.38      3.19 o 
   0   7   4       93.60       90.70      2.80 o 
   1   7   4      271.19      278.08      5.76 o 
   2   7   4      129.46      134.72      3.54 o 
   3   7   4      317.25      305.97      5.95 o 
   4   7   4      483.30      495.50      8.52 o 
   5   7   4        0.69        0.56      1.64 o 
   6   7   4        2.10        4.40      2.24 o 
   7   7   4        1.01        0.98      3.19 o 
   8   7   4       51.97       52.19      3.53 o 
   9   7   4       59.57       58.74      5.28 o 
  10   7   4        7.29       10.95      2.02 o 
  11   7   4        3.38        2.66      1.44 o 
  12   7   4       10.13       14.43      2.36 o 
 -15   8   4        0.03        7.35      4.15 o 
 -14   8   4       15.41       21.45      2.66 o 
 -13   8   4       45.12       49.47      3.37 o 
 -12   8   4        1.12       -1.10      2.00 o 
 -11   8   4        3.95        2.96      1.32 o 
 -10   8   4        0.73        2.56      1.45 o 
  -9   8   4       71.61       70.01      3.10 o 
  -8   8   4        0.97        1.20      1.11 o 
  -7   8   4      169.19      176.48      6.89 o 
  -6   8   4       52.10       51.31      2.68 o 
  -5   8   4       25.99       24.34      1.97 o 
  -4   8   4       40.07       38.13      2.60 o 
  -3   8   4        0.00       -0.31      0.70 o 
  -2   8   4        3.75        3.93      0.97 o 
  -1   8   4        0.09        0.64      1.20 o 
   0   8   4        8.89        7.72      1.34 o 
   1   8   4       84.31       81.03      2.75 o 
   2   8   4       67.12       59.92      2.49 o 
   3   8   4        2.86        4.14      1.30 o 
   4   8   4       13.09       10.13      1.52 o 
   5   8   4      196.61      195.36      6.09 o 
   6   8   4       56.73       62.30      3.68 o 
   7   8   4        0.28       -0.02      1.89 o 
   8   8   4       45.41       51.11      5.75 o 
   9   8   4        0.54       -1.64      1.64 o 
  10   8   4        0.21        0.64      2.13 o 
  11   8   4       44.97       68.04      7.35 o 
 -14   9   4        6.44       10.50      2.36 o 
 -13   9   4       10.70        9.33      2.30 o 
 -12   9   4        9.69        5.77      2.56 o 
 -11   9   4        7.11        5.48      2.12 o 
 -10   9   4        8.03        6.60      1.64 o 
  -9   9   4       11.84       12.14      1.77 o 
  -8   9   4        0.04        0.98      1.16 o 
  -7   9   4       73.74       69.53      3.66 o 
  -6   9   4       61.19       62.61      4.15 o 
  -5   9   4        3.12        4.47      1.92 o 
  -4   9   4       58.46       63.57      4.15 o 
  -3   9   4       48.71       56.22      3.83 o 
  -2   9   4        2.40        2.56      1.13 o 
  -1   9   4       54.36       52.87      1.92 o 
   0   9   4        4.13        2.39      1.17 o 
   1   9   4       80.03       87.40      2.82 o 
   2   9   4       56.67       52.85      2.33 o 
   3   9   4       28.67       29.45      1.87 o 
   4   9   4       34.19       33.36      2.05 o 
   5   9   4        6.28        4.61      2.00 o 
   6   9   4        4.13        1.84      1.83 o 
   7   9   4       26.13       27.87      4.79 o 
   8   9   4        1.81        1.33      2.07 o 
   9   9   4       12.49        9.15      2.56 o 
  10   9   4        0.79        1.21      2.36 o 
 -12  10   4       10.21       11.31      2.87 o 
 -11  10   4       16.12       15.46      2.36 o 
 -10  10   4       16.43       16.81      2.03 o 
  -9  10   4        0.00        1.92      1.92 o 
  -8  10   4       24.62       21.72      3.19 o 
  -7  10   4        0.80       -0.64      1.28 o 
  -6  10   4       26.48       25.87      3.19 o 
  -5  10   4       57.70       56.86      4.15 o 
  -4  10   4        5.65        5.75      1.92 o 
  -3  10   4       16.46       15.65      2.56 o 
  -2  10   4       32.78       38.00      2.45 o 
  -1  10   4        3.95        2.93      1.23 o 
   0  10   4      186.20      183.81      5.30 o 
   1  10   4        0.45        0.49      0.97 o 
   2  10   4       51.75       46.75      2.27 o 
   3  10   4        4.59        2.96      1.75 o 
   4  10   4        0.28        0.08      1.94 o 
   5  10   4       16.03       17.12      1.87 o 
   6  10   4        1.45       -0.02      2.40 o 
   7  10   4       46.75       40.57      6.39 o 
   8  10   4        0.91        1.03      1.93 o 
   9  10   4        2.06        3.51      2.53 o 
 -11  11   4        0.49        0.32      2.24 o 
 -10  11   4        1.05        1.28      1.92 o 
  -9  11   4       29.30       25.23      3.51 o 
  -8  11   4        4.17        4.15      2.24 o 
  -7  11   4       10.69       11.18      2.87 o 
  -6  11   4       27.31       24.92      3.19 o 
  -5  11   4       35.18       32.90      3.51 o 
  -4  11   4       30.62       28.43      3.51 o 
  -3  11   4        8.44        4.15      1.92 o 
  -2  11   4       28.21       29.07      3.51 o 
  -1  11   4       21.60       23.42      3.19 o 
   0  11   4       26.30       26.38      4.63 o 
   1  11   4       20.33       26.03      2.26 o 
   2  11   4        0.10        0.61      1.44 o 
   3  11   4        2.14        2.76      1.22 o 
   4  11   4        0.07       -0.53      1.08 o 
   5  11   4       21.18       19.58      2.66 o 
   6  11   4       13.54       16.12      2.59 o 
   7  11   4       16.92       20.83      6.71 o 
   8  11   4        0.00        0.07      3.99 o 
  -9  12   4        4.89        5.75      2.56 o 
  -8  12   4        3.28        1.60      1.92 o 
  -7  12   4        6.11        4.15      2.24 o 
  -6  12   4        2.42        3.19      1.92 o 
  -5  12   4        7.94       10.54      2.87 o 
  -4  12   4        2.39        3.19      1.92 o 
  -3  12   4        0.85        3.19      1.92 o 
  -2  12   4        1.35        0.32      1.92 o 
  -1  12   4        6.96        7.35      2.24 o 
   0  12   4       11.40       14.55      2.03 o 
   1  12   4       10.53       12.68      2.56 o 
   2  12   4        9.70        7.52      1.76 o 
   3  12   4       19.23       21.59      2.72 o 
   4  12   4        6.92        5.53      1.76 o 
   5  12   4       11.93       12.34      1.72 o 
   6  12   4        0.12       -0.92      1.76 o 
  -6  13   4        0.18        0.96      1.92 o 
  -5  13   4       22.02       26.19      3.83 o 
  -4  13   4        1.02        1.28      1.92 o 
  -3  13   4       13.92       12.46      3.19 o 
  -2  13   4       12.87       16.29      3.19 o 
  -1  13   4       10.52        7.03      2.56 o 
   0  13   4       54.46       56.54      4.79 o 
   1  13   4       14.07       18.08      2.87 o 
   2  13   4        0.15        0.00      1.46 o 
   3  13   4        9.20        8.81      3.35 o 
 -17   1   5        0.11       -0.66      2.40 o 
 -16   1   5       20.00       23.63      4.63 o 
 -15   1   5       11.19       12.24      2.26 o 
 -14   1   5        8.56        4.95      1.66 o 
 -13   1   5        5.40        7.17      1.35 o 
 -12   1   5        7.44        6.27      1.14 o 
 -11   1   5       35.97       29.07      1.53 o 
 -10   1   5       74.11       75.85      2.02 o 
  -9   1   5        6.07        6.03      0.83 o 
  -8   1   5       10.83       11.03      0.83 o 
  -7   1   5       95.52       92.22      1.80 o 
  -6   1   5       66.91       79.77      1.80 o 
  -5   1   5      211.81      210.73      3.96 o 
  -4   1   5       11.24        6.83      0.91 o 
  -3   1   5       14.42       13.02      1.27 o 
  -2   1   5       10.55       10.88      1.27 o 
  -1   1   5       20.92       27.51      1.37 o 
   0   1   5       61.81       57.32      1.86 o 
   1   1   5      269.65      261.25      4.09 o 
   2   1   5       34.50       37.46      1.72 o 
   3   1   5        1.73        2.74      1.07 o 
   4   1   5        7.72        9.11      1.09 o 
   5   1   5        0.11       -0.08      0.89 o 
   6   1   5       34.78       32.87      1.65 o 
   7   1   5       67.82       64.18      2.30 o 
   8   1   5        1.01        1.45      0.97 o 
   9   1   5       62.10       60.65      2.26 o 
  10   1   5        1.25        1.28      1.01 o 
  11   1   5        5.38        4.53      1.13 o 
  12   1   5        0.74        0.92      1.03 o 
  13   1   5       32.35       35.54      1.93 o 
 -17   2   5       38.03       41.08      3.07 o 
 -16   2   5       59.27       58.46      3.59 o 
 -15   2   5        0.29       -1.33      1.50 o 
 -14   2   5        0.00       -1.36      1.36 o 
 -13   2   5       12.03       10.20      1.62 o 
 -12   2   5        0.13        1.03      1.11 o 
 -11   2   5        0.55       -0.89      0.89 o 
 -10   2   5        4.27        3.97      1.06 o 
  -9   2   5      101.79       99.09      2.07 o 
  -8   2   5        0.01        0.52      0.66 o 
  -7   2   5        1.62        3.63      0.74 o 
  -6   2   5        4.58        4.83      0.64 o 
  -5   2   5       88.62       84.00      1.51 o 
  -4   2   5       70.57       63.49      1.37 o 
  -3   2   5       32.32       29.82      1.13 o 
  -2   2   5      280.55      299.04      4.14 o 
  -1   2   5       34.19       22.73      1.27 o 
   0   2   5      139.84      135.22      3.04 o 
   1   2   5      189.04      187.19      3.61 o 
   2   2   5      320.72      322.07      5.20 o 
   3   2   5      265.29      242.17      4.35 o 
   4   2   5      199.14      190.55      3.84 o 
   5   2   5      268.43      271.78      4.75 o 
   6   2   5      547.55      524.30      6.86 o 
   7   2   5       71.51       71.12      2.30 o 
   8   2   5        3.11        2.35      1.05 o 
   9   2   5       57.68       56.62      2.06 o 
  10   2   5       38.95       39.89      1.75 o 
  11   2   5       63.57       72.32      3.07 o 
  12   2   5      116.10      117.44      4.03 o 
  13   2   5        5.28        3.94      1.66 o 
 -17   3   5        0.97        0.91      1.89 o 
 -16   3   5       45.65       55.92      3.47 o 
 -15   3   5        1.16        5.04      2.47 o 
 -14   3   5       85.07       88.87      3.23 o 
 -13   3   5       63.03       66.88      2.76 o 
 -12   3   5       29.65       32.25      1.94 o 
 -11   3   5       16.96       19.20      1.59 o 
 -10   3   5       27.82       29.10      1.35 o 
  -9   3   5       96.28       98.87      2.23 o 
  -8   3   5      190.47      183.66      2.77 o 
  -7   3   5        7.32        7.13      0.84 o 
  -6   3   5       73.18       73.05      1.99 o 
  -5   3   5       89.53       87.47      1.55 o 
  -4   3   5       51.81       53.05      1.32 o 
  -3   3   5        0.11        0.99      0.59 o 
  -2   3   5      538.91      569.51      6.47 o 
  -1   3   5       11.83       12.86      1.14 o 
   0   3   5        0.89       -0.82      0.92 o 
   1   3   5       13.11       12.42      1.18 o 
   2   3   5        8.94       10.58      1.18 o 
   3   3   5        0.35        1.69      0.78 o 
   4   3   5      478.76      453.95      7.38 o 
   5   3   5      192.24      198.71      3.39 o 
   6   3   5      117.42      115.07      3.70 o 
   7   3   5      189.72      178.97      5.26 o 
   8   3   5        4.87        7.52      1.53 o 
   9   3   5       17.97       18.82      1.84 o 
  10   3   5        1.12        0.60      1.26 o 
  11   3   5       24.67       26.10      2.15 o 
  12   3   5       43.13       42.74      2.70 o 
  13   3   5       59.87       64.96      3.19 o 
 -16   4   5        0.04        0.18      1.52 o 
 -15   4   5       97.16       86.47      3.35 o 
 -14   4   5       44.00       45.58      2.47 o 
 -13   4   5       65.37       61.93      2.43 o 
 -12   4   5       10.64        8.54      1.45 o 
 -11   4   5        0.90        0.30      0.87 o 
 -10   4   5       11.45        8.64      1.02 o 
  -9   4   5       23.51       21.69      1.32 o 
  -8   4   5       26.59       27.95      1.37 o 
  -7   4   5       35.57       35.26      1.49 o 
  -6   4   5      157.17      146.65      2.85 o 
  -5   4   5       33.18       27.74      1.17 o 
  -4   4   5       14.36       14.85      0.99 o 
  -3   4   5      185.93      201.15      3.07 o 
  -2   4   5      213.46      212.74      3.21 o 
  -1   4   5      117.94      110.68      2.30 o 
   0   4   5       73.79       69.11      1.85 o 
   1   4   5       12.36       13.45      0.99 o 
   2   4   5        8.08        8.57      1.44 o 
   3   4   5      881.22      870.64     13.38 o 
   4   4   5        0.04        1.33      1.26 o 
   5   4   5      559.07      547.15      9.50 o 
   6   4   5       63.92       69.04      3.03 o 
   7   4   5      123.14      125.32      4.00 o 
   8   4   5       47.38       48.27      2.28 o 
   9   4   5       29.81       36.12      2.09 o 
  10   4   5       41.47       41.85      2.52 o 
  11   4   5      125.44      132.03      4.42 o 
  12   4   5       56.97       62.09      6.07 o 
 -16   5   5        1.31        4.47      4.15 o 
 -15   5   5        7.67       12.00      1.76 o 
 -14   5   5        6.27        2.02      1.32 o 
 -13   5   5       14.87       16.87      1.78 o 
 -12   5   5        4.70        5.52      1.51 o 
 -11   5   5        1.73        1.03      1.01 o 
 -10   5   5       12.31       10.87      1.20 o 
  -9   5   5        1.05        0.45      0.74 o 
  -8   5   5      174.60      177.95      3.23 o 
  -7   5   5       10.73       11.25      1.03 o 
  -6   5   5      333.26      319.47      4.93 o 
  -5   5   5      130.23      113.01      2.96 o 
  -4   5   5      693.80      683.30      8.19 o 
  -3   5   5       24.04       23.65      1.34 o 
  -2   5   5        1.31        1.13      0.65 o 
  -1   5   5       28.81       28.81      1.52 o 
   0   5   5        0.10       -0.16      1.29 o 
   1   5   5        0.44       -0.73      0.73 o 
   2   5   5       56.83       55.07      2.58 o 
   3   5   5       54.32       55.10      2.58 o 
   4   5   5       17.64       16.81      1.83 o 
   5   5   5       11.88       10.00      1.83 o 
   6   5   5        1.08        2.03      1.34 o 
   7   5   5        0.24        0.53      1.42 o 
   8   5   5        1.74        0.93      1.52 o 
   9   5   5       12.22       10.04      1.59 o 
  10   5   5        4.49        9.19      1.60 o 
  11   5   5        0.00       -0.64      1.41 o 
  12   5   5        9.07        9.35      1.90 o 
 -15   6   5        5.21        6.39      4.15 o 
 -14   6   5        7.46        7.35      3.83 o 
 -13   6   5       12.35       14.05      4.15 o 
 -12   6   5        3.50        4.85      2.03 o 
 -11   6   5       35.16       31.67      2.08 o 
 -10   6   5        4.49        5.98      1.78 o 
  -9   6   5       11.06       12.17      1.22 o 
  -8   6   5      161.75      158.11      3.44 o 
  -7   6   5      127.65      136.11      3.15 o 
  -6   6   5        4.91        5.04      1.21 o 
  -5   6   5       26.41       24.03      1.63 o 
  -4   6   5      125.65      119.85      2.89 o 
  -3   6   5       60.41       59.80      1.61 o 
  -2   6   5      147.22      161.53      3.39 o 
  -1   6   5        2.53        3.46      1.22 o 
   0   6   5       24.63       19.84      1.61 o 
   1   6   5        0.01        0.03      0.94 o 
   2   6   5       46.58       42.76      7.99 o 
   3   6   5        0.57        2.28      1.32 o 
   4   6   5       57.96       58.72      2.80 o 
   5   6   5       18.14       17.69      1.90 o 
   6   6   5       49.59       44.06      2.61 o 
   7   6   5       54.52       58.81      2.99 o 
   8   6   5        6.62        9.96      1.85 o 
   9   6   5        0.29        1.03      1.46 o 
  10   6   5       42.16       46.72      2.55 o 
  11   6   5       15.23       15.26      1.93 o 
 -15   7   5        0.95        2.87      4.15 o 
 -14   7   5        0.38       -2.24      3.51 o 
 -13   7   5        0.29        1.60      2.72 o 
 -12   7   5       15.65       11.96      2.13 o 
 -11   7   5        1.63        2.28      1.97 o 
 -10   7   5       23.10       18.30      2.73 o 
  -9   7   5        0.62       -0.84      1.40 o 
  -8   7   5       20.06       20.23      2.17 o 
  -7   7   5       36.84       34.12      2.38 o 
  -6   7   5        8.44        6.67      1.10 o 
  -5   7   5        4.58        2.56      1.43 o 
  -4   7   5       14.16       10.81      1.42 o 
  -3   7   5       11.18        7.67      1.03 o 
  -2   7   5       57.82       54.22      2.02 o 
  -1   7   5        1.03        1.44      1.24 o 
   0   7   5        3.07        3.14      1.13 o 
   1   7   5       38.73       40.01      2.09 o 
   2   7   5        7.68        7.97      1.51 o 
   3   7   5       53.60       61.29      3.99 o 
   4   7   5        2.99        7.23      2.07 o 
   5   7   5        7.30        5.55      2.07 o 
   6   7   5       55.71       54.26      4.47 o 
   7   7   5      105.43      122.07      5.36 o 
   8   7   5       44.80       40.55      3.60 o 
   9   7   5       17.26       19.12      2.34 o 
  10   7   5       34.75       48.29      4.23 o 
  11   7   5        8.09        7.54      1.77 o 
 -14   8   5        2.74        3.83      3.83 o 
 -13   8   5        8.16        8.87      2.07 o 
 -12   8   5        6.27        8.91      2.07 o 
 -11   8   5        6.15        7.13      1.71 o 
 -10   8   5        8.18        5.47      1.70 o 
  -9   8   5       13.40       12.74      3.53 o 
  -8   8   5       12.88       13.34      2.02 o 
  -7   8   5        5.81        5.64      1.36 o 
  -6   8   5       39.23       34.73      2.83 o 
  -5   8   5        0.00       -0.86      0.86 o 
  -4   8   5        0.06       -0.28      1.76 o 
  -3   8   5        2.07        1.14      1.30 o 
  -2   8   5       55.72       56.60      2.27 o 
  -1   8   5      131.60      132.09      5.61 o 
   0   8   5        0.35        0.95      1.11 o 
   1   8   5       27.22       26.04      1.87 o 
   2   8   5       12.98       11.09      1.44 o 
   3   8   5       47.26       43.83      4.65 o 
   4   8   5       39.87       40.94      3.51 o 
   5   8   5        2.73        3.56      2.24 o 
   6   8   5        7.66        3.88      2.07 o 
   7   8   5       75.53       83.69      7.03 o 
   8   8   5        0.08       -1.72      2.13 o 
   9   8   5       83.48       88.80      7.99 o 
  10   8   5        0.00        1.04      2.42 o 
 -13   9   5        6.40        5.16      2.24 o 
 -12   9   5        4.09        5.86      2.00 o 
 -11   9   5        0.08        0.64      1.59 o 
 -10   9   5       14.56       19.40      2.09 o 
  -9   9   5       10.55       13.60      2.68 o 
  -8   9   5       38.92       46.00      4.15 o 
  -7   9   5       45.45       50.79      4.15 o 
  -6   9   5        1.83        0.00      1.60 o 
  -5   9   5       23.98       30.35      3.19 o 
  -4   9   5        5.00        5.75      1.92 o 
  -3   9   5       26.98       26.33      1.83 o 
  -2   9   5       36.25       36.26      3.35 o 
  -1   9   5        2.15        1.72      1.23 o 
   0   9   5       21.60       19.70      1.76 o 
   1   9   5       86.84       75.68      2.89 o 
   2   9   5       17.04       15.80      1.61 o 
   3   9   5        2.24        1.60      1.36 o 
   4   9   5       12.48       14.41      2.30 o 
   5   9   5        9.98        9.08      2.23 o 
   6   9   5        1.31       -0.76      2.07 o 
   7   9   5        8.91        5.37      2.45 o 
   8   9   5        0.50        1.60      2.13 o 
   9   9   5        2.87        1.19      2.22 o 
 -11  10   5        6.69        4.78      3.67 o 
 -10  10   5        4.92        4.99      1.46 o 
  -9  10   5        3.71        1.28      1.92 o 
  -8  10   5        0.00        2.87      1.92 o 
  -7  10   5        1.22        3.51      1.92 o 
  -6  10   5        2.44        6.71      2.24 o 
  -5  10   5        2.80        2.24      1.92 o 
  -4  10   5        1.43        0.96      1.60 o 
  -3  10   5       31.02       34.82      3.83 o 
  -2  10   5        8.03       12.78      2.56 o 
  -1  10   5       24.23       22.90      1.60 o 
   0  10   5        7.52       10.16      1.41 o 
   1  10   5       14.53       12.75      1.59 o 
   2  10   5        5.68        8.55      1.45 o 
   3  10   5        0.82        0.93      1.25 o 
   4  10   5       27.65       30.22      2.76 o 
   5  10   5        0.21       -0.36      1.83 o 
   6  10   5       23.05       25.39      2.99 o 
   7  10   5       20.14       28.33      5.43 o 
 -10  11   5       19.88       21.72      3.51 o 
  -9  11   5        0.01        0.96      1.92 o 
  -8  11   5        0.54       -0.64      1.92 o 
  -7  11   5        0.01        0.00      1.92 o 
  -6  11   5       12.25       15.01      2.87 o 
  -5  11   5        0.23       -0.96      1.60 o 
  -4  11   5       34.25       28.75      3.51 o 
  -3  11   5        0.06       -1.28      1.60 o 
  -2  11   5       11.12        4.47      1.92 o 
  -1  11   5       10.96       12.78      2.87 o 
   0  11   5        5.07        7.31      3.51 o 
   1  11   5        3.51        2.92      1.16 o 
   2  11   5        0.09       -1.05      1.16 o 
   3  11   5        0.93        1.94      1.39 o 
   4  11   5        0.21        1.62      1.42 o 
   5  11   5        0.10       -1.83      1.83 o 
   6  11   5        0.48        0.09      1.89 o 
  -7  12   5        0.24       -0.64      1.92 o 
  -6  12   5        0.02       -0.96      1.92 o 
  -5  12   5        2.38        0.00      1.92 o 
  -4  12   5        0.74        1.28      1.92 o 
  -3  12   5        0.02        0.96      2.24 o 
  -2  12   5        0.56       -0.64      1.60 o 
  -1  12   5        0.15       -0.32      1.60 o 
   0  12   5        2.23        6.71      2.56 o 
   1  12   5        0.30       -0.96      2.08 o 
   2  12   5        0.27        1.12      2.40 o 
   3  12   5        0.14       -0.52      1.60 o 
 -16   0   6        8.25        5.75      3.51 o 
 -15   0   6        0.07       -2.56      2.56 o 
 -14   0   6       10.52       10.86      3.51 o 
 -13   0   6        6.08        3.19      2.42 o 
 -12   0   6       45.22       53.05      2.71 o 
 -11   0   6       12.52       12.09      1.80 o 
 -10   0   6      104.32      109.19      3.57 o 
  -9   0   6        2.87        0.43      1.25 o 
  -8   0   6        6.70        9.73      1.60 o 
  -7   0   6      129.46      138.60      3.77 o 
  -6   0   6      768.45      743.91     11.03 o 
  -5   0   6     1229.37     1213.97     17.89 o 
  -4   0   6        3.44       -0.74      1.91 o 
  -3   0   6      688.14      716.19     17.09 o 
  -2   0   6        4.82        6.00      2.00 o 
  -1   0   6      111.69      102.89      8.78 o 
   0   0   6      537.93      538.64     11.62 o 
   1   0   6      616.98      638.35     10.49 o 
   2   0   6      178.27      186.99      5.42 o 
   3   0   6      359.12      355.30      8.24 o 
   4   0   6        0.70        1.20      1.46 o 
   5   0   6      335.09      333.74      8.02 o 
   6   0   6      104.77      113.86      7.19 o 
   7   0   6      117.04      122.73      5.75 o 
   8   0   6      197.89      184.29      7.67 o 
   9   0   6       92.48       90.40      5.43 o 
  10   0   6       37.83       35.11      3.99 o 
  11   0   6       63.93       59.21      7.35 o 
  12   0   6        0.38       -1.68      1.68 o 
 -16   1   6        8.25       11.96      2.45 o 
 -15   1   6       12.14       11.36      2.48 o 
 -14   1   6       75.63       82.50      3.63 o 
 -13   1   6       11.34       12.42      1.85 o 
 -12   1   6       11.69        9.97      1.60 o 
 -11   1   6       17.77       18.80      1.63 o 
 -10   1   6        2.95        2.74      1.09 o 
  -9   1   6      130.52      131.67      2.70 o 
  -8   1   6       74.37       70.52      2.14 o 
  -7   1   6      302.73      289.28      4.30 o 
  -6   1   6      195.20      196.11      3.88 o 
  -5   1   6        0.20        0.07      0.85 o 
  -4   1   6       10.37       13.04      1.49 o 
  -3   1   6        3.26        1.51      1.14 o 
  -2   1   6       35.66       40.81      1.78 o 
  -1   1   6       48.25       42.33      2.44 o 
   0   1   6      129.31      114.69      3.14 o 
   1   1   6        1.82        0.63      1.10 o 
   2   1   6       59.92       51.47      2.29 o 
   3   1   6       46.77       49.56      1.89 o 
   4   1   6       79.33       87.70      2.67 o 
   5   1   6        5.07        8.09      1.26 o 
   6   1   6       11.52       10.59      1.31 o 
   7   1   6       31.65       31.51      1.81 o 
   8   1   6       40.70       39.81      1.98 o 
   9   1   6       21.88       24.14      1.69 o 
  10   1   6       49.46       49.53      2.19 o 
  11   1   6       40.18       38.69      2.00 o 
  12   1   6       29.59       28.21      2.31 o 
 -16   2   6       32.31       34.49      3.22 o 
 -15   2   6       27.98       28.96      2.57 o 
 -14   2   6        2.95        3.27      1.69 o 
 -13   2   6       52.15       48.30      2.59 o 
 -12   2   6       30.33       28.79      2.85 o 
 -11   2   6        3.72        3.49      1.40 o 
 -10   2   6       11.39        9.91      1.42 o 
  -9   2   6       48.76       48.48      2.06 o 
  -8   2   6       35.56       34.41      1.43 o 
  -7   2   6      363.08      363.87      4.52 o 
  -6   2   6       45.78       43.13      1.95 o 
  -5   2   6       56.39       55.08      1.70 o 
  -4   2   6       85.25       90.77      2.07 o 
  -3   2   6       22.00       25.31      1.69 o 
  -2   2   6       50.09       56.08      2.26 o 
  -1   2   6       58.66       53.73      2.26 o 
   0   2   6       70.89       68.56      2.40 o 
   1   2   6       57.35       63.99      2.41 o 
   2   2   6      464.02      474.93      7.23 o 
   3   2   6        9.76        9.67      1.30 o 
   4   2   6      105.47      105.39      2.98 o 
   5   2   6       17.21       20.71      1.50 o 
   6   2   6        0.25       -0.26      0.99 o 
   7   2   6       92.78       98.09      2.75 o 
   8   2   6        3.61        3.01      1.09 o 
   9   2   6       61.66       59.20      2.16 o 
  10   2   6       30.38       33.03      2.45 o 
  11   2   6        4.62        2.30      1.57 o 
 -16   3   6        7.88       10.74      2.01 o 
 -15   3   6        0.76        1.28      1.82 o 
 -14   3   6       16.76       14.99      2.07 o 
 -13   3   6        0.54       -1.17      1.40 o 
 -12   3   6        2.55        1.29      1.39 o 
 -11   3   6       10.68       10.13      1.57 o 
 -10   3   6        2.05        2.74      1.30 o 
  -9   3   6       12.38       12.61      1.13 o 
  -8   3   6        0.46        0.32      0.71 o 
  -7   3   6       12.18       14.89      1.21 o 
  -6   3   6       40.26       35.58      1.47 o 
  -5   3   6       75.81       82.98      2.82 o 
  -4   3   6        2.81        3.32      0.83 o 
  -3   3   6        0.19        0.08      0.89 o 
  -2   3   6        5.32        4.80      1.15 o 
  -1   3   6       39.60       41.32      1.91 o 
   0   3   6        7.12        9.63      1.26 o 
   1   3   6      135.69      121.70      3.05 o 
   2   3   6       23.78       22.23      1.52 o 
   3   3   6        0.76       -0.07      0.98 o 
   4   3   6       75.93       73.49      2.44 o 
   5   3   6       35.23       36.64      2.58 o 
   6   3   6        3.56        3.40      1.32 o 
   7   3   6        0.20       -1.16      1.16 o 
   8   3   6        9.39        9.03      1.72 o 
   9   3   6        1.80        0.60      1.39 o 
  10   3   6        4.20        2.85      2.11 o 
  11   3   6        1.51        3.13      1.72 o 
 -15   4   6        9.20        9.64      2.01 o 
 -14   4   6       12.47       11.81      2.41 o 
 -13   4   6        0.40        2.01      1.59 o 
 -12   4   6        0.86        1.18      1.51 o 
 -11   4   6        1.69        1.58      1.45 o 
 -10   4   6        4.79        4.23      1.64 o 
  -9   4   6       50.24       47.63      2.01 o 
  -8   4   6       10.68       11.11      1.19 o 
  -7   4   6       33.15       35.42      1.69 o 
  -6   4   6      199.21      201.66      3.87 o 
  -5   4   6       15.76       13.32      1.48 o 
  -4   4   6       75.25       73.10      1.94 o 
  -3   4   6       17.71       19.50      1.16 o 
  -2   4   6       74.53       64.90      3.41 o 
  -1   4   6       62.26       54.08      2.10 o 
   0   4   6       13.37       12.28      1.24 o 
   1   4   6        0.19        1.00      0.90 o 
   2   4   6        0.03        1.65      0.78 o 
   3   4   6        1.99        2.29      1.32 o 
   4   4   6       31.03       32.57      2.31 o 
   5   4   6      140.81      145.98      4.45 o 
   6   4   6        1.40        0.00      1.44 o 
   7   4   6       11.31       10.86      1.61 o 
   8   4   6       10.96        7.96      1.66 o 
   9   4   6       13.07        9.92      1.84 o 
  10   4   6        4.10        1.34      1.59 o 
  11   4   6       16.29       15.16      2.15 o 
 -15   5   6        3.92        4.70      1.97 o 
 -14   5   6       22.98       23.58      2.47 o 
 -13   5   6        6.32        8.17      3.66 o 
 -12   5   6        5.75        7.28      2.69 o 
 -11   5   6       12.24       13.64      1.35 o 
 -10   5   6       23.03       23.51      1.57 o 
  -9   5   6       22.37       20.69      1.75 o 
  -8   5   6       29.16       28.11      1.80 o 
  -7   5   6       20.38       24.21      1.75 o 
  -6   5   6       41.03       45.82      2.03 o 
  -5   5   6       28.25       25.10      1.70 o 
  -4   5   6       28.01       26.13      1.80 o 
  -3   5   6       60.48       56.50      2.50 o 
  -2   5   6        5.45        3.24      1.20 o 
  -1   5   6        0.58        0.02      0.72 o 
   0   5   6        8.72       12.95      2.15 o 
   1   5   6        1.84        2.54      1.34 o 
   2   5   6      114.62      107.19      3.66 o 
   3   5   6       61.46       57.57      3.60 o 
   4   5   6       34.18       30.56      2.39 o 
   5   5   6       25.11       23.67      2.17 o 
   6   5   6        3.65        6.11      1.66 o 
   7   5   6       13.00       13.40      2.04 o 
   8   5   6       34.46       37.54      2.35 o 
   9   5   6       13.00       10.61      1.94 o 
  10   5   6       34.59       36.85      3.79 o 
 -14   6   6        1.04        3.83      3.83 o 
 -13   6   6       28.27       29.44      2.29 o 
 -12   6   6        9.49       10.43      1.71 o 
 -11   6   6       17.46       18.56      1.71 o 
 -10   6   6        0.04       -0.92      1.15 o 
  -9   6   6       50.64       52.11      3.06 o 
  -8   6   6        2.21        4.67      1.11 o 
  -7   6   6      174.98      172.84      3.82 o 
  -6   6   6       22.61       26.16      1.69 o 
  -5   6   6      140.48      138.79      3.29 o 
  -4   6   6       31.97       34.09      2.24 o 
  -3   6   6      222.52      214.79      3.49 o 
  -2   6   6       13.03       13.42      1.52 o 
  -1   6   6       75.66       73.21      2.77 o 
   0   6   6       54.88       63.65      2.96 o 
   1   6   6      281.13      290.37      7.83 o 
   2   6   6      266.19      269.57      7.41 o 
   3   6   6       40.19       46.26      3.00 o 
   4   6   6       20.85       18.72      2.09 o 
   5   6   6        4.00        4.11      1.54 o 
   6   6   6      148.97      152.55      6.13 o 
   7   6   6       35.25       38.42      2.77 o 
   8   6   6       82.62       84.55      6.60 o 
   9   6   6        0.26       -0.03      1.39 o 
  10   6   6       20.01       22.11      2.26 o 
 -14   7   6       44.33       57.82      6.39 o 
 -13   7   6        6.91       11.18      4.15 o 
 -12   7   6        1.49        2.09      1.68 o 
 -11   7   6        0.16        0.96      2.87 o 
 -10   7   6        4.63        6.87      1.34 o 
  -9   7   6       46.63       53.24      2.20 o 
  -8   7   6        7.57       11.01      1.38 o 
  -7   7   6       48.43       43.88      2.16 o 
  -6   7   6        0.27       -0.27      1.01 o 
  -5   7   6       71.13       70.35      3.55 o 
  -4   7   6        0.00        0.46      1.25 o 
  -3   7   6        4.24        6.92      1.59 o 
  -2   7   6        2.28        4.10      1.25 o 
  -1   7   6       95.96       95.05      3.57 o 
   0   7   6        0.44       -1.01      1.01 o 
   1   7   6       54.62       54.13      6.55 o 
   2   7   6        4.28        8.95      4.47 o 
   3   7   6       26.62       14.90      2.53 o 
   4   7   6       26.88       26.26      2.83 o 
   5   7   6        0.03       -1.66      2.07 o 
   6   7   6        3.78        7.81      3.03 o 
   7   7   6        8.66        9.82      2.47 o 
   8   7   6       14.74       14.42      2.34 o 
   9   7   6       16.00       16.91      2.58 o 
 -13   8   6       14.12       17.57      4.47 o 
 -12   8   6        0.01       -0.19      1.59 o 
 -11   8   6       53.17       56.86      3.37 o 
 -10   8   6        9.27        9.37      1.93 o 
  -9   8   6        3.23        1.26      1.73 o 
  -8   8   6       22.48       19.70      4.57 o 
  -7   8   6       13.85       16.96      1.81 o 
  -6   8   6        3.78        4.47      1.36 o 
  -5   8   6       80.38       80.66      3.37 o 
  -4   8   6        1.28        0.53      1.30 o 
  -3   8   6        6.62       10.42      1.76 o 
  -2   8   6       17.57       18.55      2.23 o 
  -1   8   6        3.69        3.00      1.20 o 
   0   8   6       66.83       63.33      2.75 o 
   1   8   6       36.32       38.37      4.00 o 
   2   8   6       62.79       68.58      3.82 o 
   3   8   6      104.40      104.17      4.79 o 
   4   8   6        0.08       -1.64      1.64 o 
   5   8   6       15.30       19.60      2.91 o 
   6   8   6        2.84       -0.59      1.97 o 
   7   8   6       16.71       21.24      6.23 o 
   8   8   6        0.00       -2.24      3.35 o 
 -11   9   6        0.41        0.51      1.59 o 
 -10   9   6        5.94        7.22      1.91 o 
  -9   9   6        0.21        1.12      1.36 o 
  -8   9   6       10.89        7.67      2.56 o 
  -7   9   6        7.01        4.47      1.92 o 
  -6   9   6       16.79       18.53      3.19 o 
  -5   9   6        6.00        5.75      1.30 o 
  -4   9   6        0.27        0.99      1.44 o 
  -3   9   6       28.92       26.79      2.36 o 
  -2   9   6       48.27       47.13      2.94 o 
  -1   9   6       32.25       34.42      2.82 o 
   0   9   6        9.02        7.90      1.49 o 
   1   9   6        2.45        0.46      1.30 o 
   2   9   6        2.35        1.68      1.20 o 
   3   9   6        0.00       -0.51      1.89 o 
   4   9   6       12.99       10.68      2.53 o 
   5   9   6       43.49       51.11      6.07 o 
   6   9   6       14.33        9.02      2.60 o 
   7   9   6        8.92        7.67      4.31 o 
 -10  10   6        3.76        5.43      2.56 o 
  -9  10   6       11.59       13.74      2.87 o 
  -8  10   6       14.14       11.18      2.87 o 
  -7  10   6        2.79        4.15      2.56 o 
  -6  10   6        0.31       -0.64      1.60 o 
  -5  10   6       24.49       27.79      3.51 o 
  -4  10   6        0.02       -1.60      1.60 o 
  -3  10   6       21.01       16.93      3.19 o 
  -2  10   6       40.47       37.57      2.45 o 
  -1  10   6        1.73       -0.16      3.03 o 
   0  10   6        6.70        8.73      1.53 o 
   1  10   6        9.50       12.17      2.12 o 
   2  10   6        0.00       -0.25      1.20 o 
   3  10   6        4.23        0.45      2.07 o 
   4  10   6        0.12        0.91      2.07 o 
   5  10   6        1.49       -0.46      5.27 o 
  -7  11   6       29.69       29.07      3.83 o 
  -6  11   6       14.71       18.53      3.19 o 
  -5  11   6        0.28       -0.64      1.92 o 
  -4  11   6        7.39        6.07      2.24 o 
  -3  11   6        4.19        1.60      1.92 o 
  -2  11   6        0.06       -0.64      1.92 o 
  -1  11   6        0.10       -1.92      1.92 o 
   0  11   6        4.76        0.48      1.58 o 
   1  11   6        4.52        5.11      1.53 o 
   2  11   6        0.14       -1.30      1.30 o 
   3  11   6        3.69        1.75      2.08 o 
 -15   1   7        3.37        3.31      2.45 o 
 -14   1   7        0.14       -0.45      1.76 o 
 -13   1   7        2.84        1.06      1.86 o 
 -12   1   7        6.09        7.69      1.96 o 
 -11   1   7        4.46        3.53      1.67 o 
 -10   1   7        0.01        0.36      1.25 o 
  -9   1   7        0.46       -1.06      1.06 o 
  -8   1   7       10.77        9.43      1.28 o 
  -7   1   7        9.23        9.87      1.24 o 
  -6   1   7        9.25        9.01      1.15 o 
  -5   1   7        0.01        1.48      0.94 o 
  -4   1   7        7.53        9.57      1.34 o 
  -3   1   7        6.62        6.78      1.29 o 
  -2   1   7        0.74        1.41      1.15 o 
  -1   1   7        2.02        1.89      1.52 o 
   0   1   7       71.93       71.48      2.77 o 
   1   1   7        7.82        5.89      1.34 o 
   2   1   7       31.60       30.08      1.79 o 
   3   1   7        1.11        1.52      1.12 o 
   4   1   7      144.94      151.46      3.78 o 
   5   1   7        7.19        5.23      1.38 o 
   6   1   7        0.87        0.54      1.15 o 
   7   1   7       25.99       23.16      1.78 o 
   8   1   7        2.56        1.54      1.23 o 
   9   1   7       10.09        6.63      1.42 o 
  10   1   7       18.50       22.29      1.94 o 
 -15   2   7        5.36        5.18      2.11 o 
 -14   2   7        0.00       -1.25      1.96 o 
 -13   2   7        8.72        8.57      2.20 o 
 -12   2   7        3.89        4.60      2.08 o 
 -11   2   7       20.12       18.98      2.26 o 
 -10   2   7        5.19        6.93      1.56 o 
  -9   2   7        0.94        0.02      1.38 o 
  -8   2   7        4.18        5.61      1.29 o 
  -7   2   7      111.25      112.68      3.19 o 
  -6   2   7        8.95       10.85      1.48 o 
  -5   2   7        1.49        2.31      1.36 o 
  -4   2   7      121.43      129.15      3.34 o 
  -3   2   7        7.56        8.43      1.30 o 
  -2   2   7       36.63       34.59      3.64 o 
  -1   2   7      106.39      103.53      3.38 o 
   0   2   7       34.59       31.02      1.91 o 
   1   2   7        6.19        6.53      1.27 o 
   2   2   7      208.62      212.53      4.50 o 
   3   2   7        5.08        5.71      1.97 o 
   4   2   7       59.18       56.44      2.34 o 
   5   2   7       34.72       30.39      1.85 o 
   6   2   7        0.05       -0.68      1.15 o 
   7   2   7        0.03        1.61      1.20 o 
   8   2   7        8.55        8.14      1.30 o 
   9   2   7        0.39        0.31      1.73 o 
 -15   3   7       19.92       21.37      3.76 o 
 -14   3   7        0.06       -1.69      1.69 o 
 -13   3   7        0.96       -1.02      1.72 o 
 -12   3   7        5.25        5.97      2.23 o 
 -11   3   7        5.00        7.39      2.40 o 
 -10   3   7        0.75        1.91      1.47 o 
  -9   3   7       26.77       29.00      2.42 o 
  -8   3   7       13.65       16.48      1.46 o 
  -7   3   7       30.08       35.51      4.15 o 
  -6   3   7       16.61       16.62      1.54 o 
  -5   3   7        6.00        6.08      1.66 o 
  -4   3   7       11.59       10.81      1.22 o 
  -3   3   7        0.79        0.37      1.09 o 
  -2   3   7       26.63       27.85      1.80 o 
  -1   3   7        0.91        2.06      1.15 o 
   0   3   7       15.70       15.98      1.52 o 
   1   3   7      113.28      110.42      3.16 o 
   2   3   7        9.12        6.72      1.32 o 
   3   3   7      281.32      288.09      5.96 o 
   4   3   7      166.38      165.31      3.82 o 
   5   3   7       66.03       68.42      3.04 o 
   6   3   7       10.38       13.37      1.84 o 
   7   3   7       20.99       25.23      2.27 o 
   8   3   7       22.05       21.21      2.21 o 
   9   3   7       74.04       85.61      3.86 o 
 -14   4   7        6.66        7.69      2.72 o 
 -13   4   7        1.36        3.51      2.23 o 
 -12   4   7        0.07       -1.81      1.81 o 
 -11   4   7        0.78        1.21      2.08 o 
 -10   4   7       73.78       85.20      6.80 o 
  -9   4   7       30.58       34.44      4.04 o 
  -8   4   7      186.87      176.08      5.49 o 
  -7   4   7        2.92        1.42      1.11 o 
  -6   4   7       42.99       50.96      2.29 o 
  -5   4   7       28.95       32.84      2.49 o 
  -4   4   7       32.77       36.53      3.12 o 
  -3   4   7       14.42       13.94      1.61 o 
  -2   4   7        8.34        8.07      1.34 o 
  -1   4   7        0.05       -0.23      1.10 o 
   0   4   7       62.69       69.35      2.52 o 
   1   4   7       90.83       92.17      2.90 o 
   2   4   7       32.66       31.84      1.73 o 
   3   4   7        9.15       10.19      1.85 o 
   4   4   7        1.96        5.31      1.80 o 
   5   4   7        0.06       -0.15      1.48 o 
   6   4   7       16.83       16.88      1.93 o 
   7   4   7        0.78        1.44      1.59 o 
   8   4   7        4.82        3.80      1.89 o 
   9   4   7       15.54       15.85      2.33 o 
 -14   5   7        1.29        2.30      2.87 o 
 -13   5   7        0.40       -0.64      3.03 o 
 -12   5   7        0.06       -1.71      1.83 o 
 -11   5   7       12.83       13.31      2.45 o 
 -10   5   7       17.60       16.37      1.77 o 
  -9   5   7        0.08       -1.00      1.00 o 
  -8   5   7        2.27        0.20      1.14 o 
  -7   5   7        1.43        1.67      1.02 o 
  -6   5   7       16.94       13.59      1.50 o 
  -5   5   7        4.90        5.69      1.26 o 
  -4   5   7       33.71       36.35      4.78 o 
  -3   5   7       13.17       14.60      2.13 o 
  -2   5   7        1.93        2.04      1.25 o 
  -1   5   7        2.94        0.48      1.06 o 
   0   5   7       38.83       32.73      2.52 o 
   1   5   7       34.28       33.53      2.39 o 
   2   5   7       20.22       16.66      2.09 o 
   3   5   7       27.16       24.69      2.46 o 
   4   5   7        5.13        5.98      1.83 o 
   5   5   7        2.64        3.04      1.71 o 
   6   5   7       15.26       15.78      2.23 o 
   7   5   7        1.07       -1.14      1.49 o 
   8   5   7       31.63       34.85      2.70 o 
 -13   6   7        6.46        2.64      2.72 o 
 -12   6   7        2.54        4.20      2.07 o 
 -11   6   7       14.21       14.53      3.19 o 
 -10   6   7        1.29        0.13      1.25 o 
  -9   6   7       22.80       23.83      3.78 o 
  -8   6   7        0.23        0.54      1.13 o 
  -7   6   7       11.07        6.98      1.36 o 
  -6   6   7       61.95       59.00      2.58 o 
  -5   6   7        9.76       10.34      1.37 o 
  -4   6   7        2.60        3.05      1.25 o 
  -3   6   7        0.06        0.16      0.94 o 
  -2   6   7       16.67       12.79      2.18 o 
  -1   6   7        1.79        3.51      2.87 o 
   0   6   7        0.09       -1.45      1.45 o 
   1   6   7        2.51        1.33      2.24 o 
   2   6   7       42.45       42.57      3.30 o 
   3   6   7       21.92       21.59      2.28 o 
   4   6   7        6.69        7.60      1.93 o 
   5   6   7        1.12        1.51      1.74 o 
   6   6   7        1.76        0.69      1.76 o 
   7   6   7        3.79        7.19      2.07 o 
 -12   7   7        0.08        0.28      1.76 o 
 -11   7   7        0.86        1.57      1.26 o 
 -10   7   7        4.92        4.48      2.34 o 
  -9   7   7        1.28        2.06      1.30 o 
  -8   7   7        0.78       -0.38      1.06 o 
  -7   7   7       13.77       12.48      1.49 o 
  -6   7   7       46.55       42.42      2.04 o 
  -5   7   7       38.24       32.04      2.68 o 
  -4   7   7       28.39       27.11      4.31 o 
  -3   7   7       16.15       14.58      2.30 o 
  -2   7   7        0.87       -0.85      1.43 o 
  -1   7   7        2.92        1.95      1.83 o 
   0   7   7       12.60       10.35      2.30 o 
   1   7   7       25.66       22.56      2.76 o 
   2   7   7        0.04       -1.64      1.64 o 
   3   7   7        0.43       -1.90      1.93 o 
   4   7   7       23.70       19.65      2.99 o 
   5   7   7        8.27       12.88      3.67 o 
   6   7   7       17.61       19.84      3.30 o 
 -11   8   7        0.00        1.82      1.83 o 
 -10   8   7        8.93       10.38      2.14 o 
  -9   8   7        8.71        8.25      2.09 o 
  -8   8   7        0.09        1.41      1.22 o 
  -7   8   7        2.36        3.35      1.76 o 
  -6   8   7        4.52        1.37      1.53 o 
  -5   8   7        0.98       -2.16      2.40 o 
  -4   8   7       91.64       93.38      4.07 o 
  -3   8   7        0.01       -0.96      1.40 o 
  -2   8   7        3.88        3.07      1.64 o 
  -1   8   7        0.28       -0.16      1.64 o 
   0   8   7        7.37        0.36      1.83 o 
   1   8   7        4.39        3.71      2.13 o 
   2   8   7        7.40        8.63      4.15 o 
   3   8   7        0.00       -1.93      1.93 o 
   4   8   7        0.81       -0.67      2.24 o 
   5   8   7       34.10       43.94      3.91 o 
  -9   9   7        3.60        4.47      2.24 o 
  -8   9   7       10.61       12.46      2.87 o 
  -7   9   7        4.37        3.81      1.30 o 
  -6   9   7        0.13        0.32      1.36 o 
  -5   9   7        2.23        1.60      1.58 o 
  -4   9   7        4.63        2.60      1.68 o 
  -3   9   7        7.13        6.78      2.00 o 
  -2   9   7        1.12        0.39      1.44 o 
  -1   9   7       12.07        9.97      2.23 o 
   0   9   7        0.12        2.87      3.51 o 
   1   9   7        0.01       -1.83      1.83 o 
   2   9   7        9.94        4.65      2.56 o 
   3   9   7        2.66        1.09      2.24 o 
   4   9   7        1.42       -3.03      3.03 o 
  -6  10   7        7.74        4.47      2.56 o 
  -5  10   7        4.43        8.31      2.56 o 
  -4  10   7        1.42       -0.80      1.36 o 
  -3  10   7        2.43        2.10      1.53 o 
  -2  10   7       11.26       14.08      2.26 o 
  -1  10   7        4.56        2.29      1.83 o 
   0  10   7        6.52        5.99      2.07 o 
   1  10   7        0.43        1.28      3.51 o 
 -13   0   8        5.02        0.96      3.51 o 
 -12   0   8        8.35       14.27      3.04 o 
 -11   0   8        2.22        5.91      3.35 o 
 -10   0   8       48.34       48.86      3.95 o 
  -9   0   8       29.56       19.34      3.27 o 
  -8   0   8      343.44      338.12      9.60 o 
  -7   0   8       13.10       11.74      2.68 o 
  -6   0   8        1.12       -1.20      2.40 o 
  -5   0   8       30.34       34.69      3.39 o 
  -4   0   8        2.90        4.40      1.91 o 
  -3   0   8       39.99       39.08      2.91 o 
  -2   0   8      169.82      164.93      5.63 o 
  -1   0   8       38.28       43.46      5.91 o 
   0   0   8        0.66        0.00      1.92 o 
   1   0   8      177.44      185.12      7.83 o 
   2   0   8       43.20       42.99      5.59 o 
   3   0   8       62.32       59.44      5.59 o 
   4   0   8        1.70       -1.28      1.58 o 
   5   0   8       23.26       26.52      2.91 o 
   6   0   8       12.07       12.61      2.87 o 
   7   0   8        0.59       -1.47      1.91 o 
 -13   1   8        0.04        0.65      1.90 o 
 -12   1   8        0.05        0.46      1.96 o 
 -11   1   8        0.40       -2.01      2.01 o 
 -10   1   8       28.87       31.95      2.43 o 
  -9   1   8        8.67       10.87      1.92 o 
  -8   1   8        0.56        1.21      1.57 o 
  -7   1   8       91.75       93.52      5.49 o 
  -6   1   8        6.20        9.13      2.05 o 
  -5   1   8       41.54       42.96      2.94 o 
  -4   1   8        2.29       -0.33      1.23 o 
  -3   1   8        3.14        3.62      1.41 o 
  -2   1   8        5.70        6.65      1.49 o 
  -1   1   8       69.63       67.39      3.07 o 
   0   1   8       48.39       49.63      2.35 o 
   1   1   8       34.21       35.03      2.90 o 
   2   1   8        5.73        4.68      1.39 o 
   3   1   8      103.73      111.58      3.35 o 
   4   1   8        0.02        0.16      1.22 o 
   5   1   8       24.20       25.51      1.98 o 
   6   1   8       29.33       28.22      2.07 o 
   7   1   8       38.52       38.75      2.34 o 
 -13   2   8        0.01       -1.95      1.95 o 
 -12   2   8        0.81        0.26      1.92 o 
 -11   2   8       25.29       23.18      6.71 o 
 -10   2   8        0.81       -2.14      2.14 o 
  -9   2   8       96.35      100.67      6.07 o 
  -8   2   8        5.17        3.80      1.87 o 
  -7   2   8        7.33        9.24      2.21 o 
  -6   2   8       21.91       25.03      2.53 o 
  -5   2   8        3.04        2.35      1.76 o 
  -4   2   8       32.50       33.99      2.15 o 
  -3   2   8       10.88        9.35      1.52 o 
  -2   2   8       19.30       19.48      1.80 o 
  -1   2   8       46.58       45.08      3.92 o 
   0   2   8       15.66       16.90      1.82 o 
   1   2   8        3.91        6.86      1.84 o 
   2   2   8        0.34        2.36      1.26 o 
   3   2   8        0.06        1.54      2.17 o 
   4   2   8        1.00        1.20      1.26 o 
   5   2   8       19.74       19.32      1.84 o 
   6   2   8        0.30       -0.51      1.71 o 
   7   2   8        3.45        1.22      1.26 o 
 -13   3   8        4.69        4.00      2.59 o 
 -12   3   8        6.04        6.67      2.68 o 
 -11   3   8        0.02        1.95      2.87 o 
 -10   3   8        2.88        4.31      2.48 o 
  -9   3   8        6.30        2.40      2.26 o 
  -8   3   8        1.83        4.29      3.51 o 
  -7   3   8        0.07        2.98      4.24 o 
  -6   3   8        0.47        0.71      2.05 o 
  -5   3   8        0.54       -0.86      1.58 o 
  -4   3   8        0.21        1.30      1.68 o 
  -3   3   8       12.64       12.37      1.67 o 
  -2   3   8        0.05       -1.19      1.19 o 
  -1   3   8        7.01        4.80      1.44 o 
   0   3   8       40.01       42.67      2.54 o 
   1   3   8        1.54        2.10      1.33 o 
   2   3   8        7.78        8.41      1.68 o 
   3   3   8       17.45       18.54      3.09 o 
   4   3   8        0.73        0.15      1.10 o 
   5   3   8        4.36        2.57      1.72 o 
   6   3   8        5.82        1.74      1.72 o 
   7   3   8        2.46        0.96      2.87 o 
 -12   4   8        7.40        7.37      2.68 o 
 -11   4   8        3.30        5.14      2.59 o 
 -10   4   8        0.43       -0.79      2.14 o 
  -9   4   8        7.68        4.93      2.36 o 
  -8   4   8       31.66       32.20      3.16 o 
  -7   4   8        4.73        6.06      3.91 o 
  -6   4   8        5.31        3.04      2.07 o 
  -5   4   8        6.59        6.58      2.23 o 
  -4   4   8        3.22        1.55      1.93 o 
  -3   4   8        0.18       -1.47      1.47 o 
  -2   4   8        6.13        5.83      1.39 o 
  -1   4   8       18.84       17.43      1.72 o 
   0   4   8        0.01       -0.18      1.48 o 
   1   4   8        3.37        1.39      1.48 o 
   2   4   8       13.45       15.10      2.24 o 
   3   4   8        0.08        0.05      1.66 o 
   4   4   8        0.61       -0.58      1.74 o 
   5   4   8        1.66        2.03      2.91 o 
   6   4   8        5.71        3.51      1.78 o 
 -12   5   8        0.44       -2.24      2.87 o 
 -11   5   8        2.53        3.83      2.26 o 
 -10   5   8        7.66        1.13      3.03 o 
  -9   5   8        9.11        6.27      4.79 o 
  -8   5   8        1.61        1.78      1.43 o 
  -7   5   8        0.83        1.14      2.14 o 
  -6   5   8       14.20       20.89      5.68 o 
  -5   5   8        5.93        7.67      2.30 o 
  -4   5   8        4.41        2.30      2.07 o 
  -3   5   8       21.01       22.89      2.60 o 
  -2   5   8        0.04        2.22      3.19 o 
  -1   5   8       35.91       40.65      2.19 o 
   0   5   8       40.25       42.48      2.75 o 
   1   5   8        0.89        2.78      2.36 o 
   2   5   8       26.85       26.47      2.53 o 
   3   5   8       19.88       19.36      2.43 o 
   4   5   8        4.50        3.68      2.67 o 
   5   5   8       20.25       21.48      2.62 o 
 -11   6   8        9.20        9.21      4.15 o 
 -10   6   8        4.60        2.30      5.75 o 
  -9   6   8       25.66       23.61      2.16 o 
  -8   6   8        6.75       13.79      1.88 o 
  -7   6   8       30.17       32.26      2.30 o 
  -6   6   8        1.41        1.48      1.55 o 
  -5   6   8       39.08       45.40      3.13 o 
  -4   6   8        0.14        0.85      1.68 o 
  -3   6   8       29.69       21.08      4.47 o 
  -2   6   8        6.27        2.87      3.83 o 
  -1   6   8       62.41       65.48      6.39 o 
   0   6   8        2.23        3.88      2.56 o 
   1   6   8        6.62        8.43      2.60 o 
   2   6   8        1.28       -2.13      2.13 o 
   3   6   8        0.03        0.33      1.74 o 
   4   6   8       26.08       25.89      2.75 o 
  -9   7   8        4.33        2.51      1.50 o 
  -8   7   8        0.08        1.08      1.45 o 
  -7   7   8        2.99        3.07      2.08 o 
  -6   7   8        0.05        0.06      1.72 o 
  -5   7   8       11.59        9.54      2.72 o 
  -4   7   8        0.26        3.83      3.51 o 
  -3   7   8        0.17       -3.51      3.51 o 
  -2   7   8        7.61        2.24      3.51 o 
  -1   7   8        5.03        7.67      4.47 o 
   0   7   8       30.66       30.37      3.22 o 
   1   7   8       53.65       52.89      8.46 o 
   2   7   8        0.32        1.92      2.22 o 
   3   7   8        8.38       13.04      3.07 o 
  -7   8   8        5.61        3.89      1.91 o 
  -6   8   8        0.54        0.86      3.03 o 
  -5   8   8        0.48       -0.04      1.64 o 
  -4   8   8       16.53       20.65      2.68 o 
  -3   8   8        6.96        6.39      3.51 o 
  -2   8   8       14.00        8.94      4.15 o 
  -1   8   8       13.96       18.21      4.79 o 
   0   8   8       10.70       14.69      4.47 o 
   1   8   8        5.28        2.18      2.87 o 
 -11   1   9        0.13       -0.12      1.83 o 
 -10   1   9        1.39       -0.41      1.95 o 
  -9   1   9        5.76        5.99      2.27 o 
  -8   1   9        0.31        0.30      1.95 o 
  -7   1   9        0.56        1.93      2.08 o 
  -6   1   9        2.87        3.50      1.98 o 
  -5   1   9        0.29       -0.41      1.80 o 
  -4   1   9        2.44       -0.09      1.91 o 
  -3   1   9        4.65        5.67      1.54 o 
  -2   1   9       15.27       17.49      1.86 o 
  -1   1   9        0.01       -0.27      1.31 o 
   0   1   9       30.74       33.32      2.23 o 
   1   1   9        3.78        1.80      1.54 o 
   2   1   9       55.87       60.05      2.83 o 
   3   1   9        6.13        5.67      1.62 o 
   4   1   9        1.14        2.38      1.46 o 
 -10   2   9        2.17        2.53      2.59 o 
  -9   2   9       51.86       45.32      7.19 o 
  -8   2   9       12.44       11.06      2.51 o 
  -7   2   9        1.96        3.40      2.09 o 
  -6   2   9        0.95        0.70      3.02 o 
  -5   2   9        1.32        0.17      1.90 o 
  -4   2   9        0.00       -1.74      1.74 o 
  -3   2   9       19.41       16.04      2.34 o 
  -2   2   9        8.41        8.57      1.72 o 
  -1   2   9        0.81        0.75      1.57 o 
   0   2   9       10.13        8.10      1.66 o 
   1   2   9       20.26       17.48      1.91 o 
   2   2   9       14.67       19.93      2.01 o 
   3   2   9       11.15       10.35      1.75 o 
 -10   3   9       13.44       10.16      3.04 o 
  -9   3   9        0.01       -1.05      2.30 o 
  -8   3   9        6.13        5.59      3.99 o 
  -7   3   9        0.66        5.26      2.45 o 
  -6   3   9       11.57       13.46      2.38 o 
  -5   3   9        0.62        0.92      1.95 o 
  -4   3   9        9.55       13.96      2.34 o 
  -3   3   9        1.07        1.37      1.80 o 
  -2   3   9       27.06       29.90      2.27 o 
  -1   3   9       14.50       16.08      1.97 o 
   0   3   9       23.96       29.02      2.23 o 
   1   3   9       19.73       20.27      2.15 o 
   2   3   9       33.84       39.46      2.31 o 
   3   3   9        0.14        0.36      1.30 o 
  -9   4   9        0.18        3.40      2.59 o 
  -8   4   9        0.94        3.35      3.03 o 
  -7   4   9        4.80        2.56      2.45 o 
  -6   4   9        3.06        4.49      2.53 o 
  -5   4   9        0.31        0.61      4.15 o 
  -4   4   9        0.01       -0.64      2.13 o 
  -3   4   9        0.31        0.10      1.80 o 
  -2   4   9       17.19       17.01      3.33 o 
  -1   4   9        0.25       -0.11      2.11 o 
   0   4   9        0.30       -1.37      1.37 o 
   1   4   9        1.80        3.08      1.37 o 
   2   4   9       30.17       31.71      3.33 o 
  -8   5   9        0.17        5.90      2.68 o 
  -7   5   9        6.91        6.56      2.53 o 
  -6   5   9        0.62        0.50      2.30 o 
  -5   5   9        6.16        8.02      4.95 o 
  -4   5   9        4.82        2.73      2.87 o 
  -3   5   9        0.00       -1.36      2.72 o 
  -2   5   9        0.13       -0.32      3.03 o 
  -1   5   9       12.50       12.46      4.79 o 
   0   5   9       23.83       26.22      3.08 o 
   1   5   9        0.15       -0.81      2.59 o 
  -5   6   9        0.26        1.95      1.97 o 
  -4   6   9        0.01        1.60      3.83 o 
  -3   6   9        1.07       -0.64      4.15 o 
  -2   6   9        7.34       14.37      5.11 o 
                                                 
